# Supplementary material for: The tomato yellow leaf curl virus C4 protein alters the expression of plant developmental genes correlating to leaf upward cupping phenotype in tomato
Source: PLoS One. 2022 May 12;17(5):e0257936. doi: 10.1371/journal.pone.0257936 (PMC9098041; doi:10.1371/journal.pone.0257936)
Supplement: S1 Dataset — (XLSX) [file pone.0257936.s006.xlsx]

## Sheet: DEGs
Supplementary dataset S1. Differentially expressed genes (DEGs) between the TYLCV C4 transgenic line (C4-C) and the control transgenic GFP line (GFP1)
GeneID	Annotation	GFP1_RPKM				C4-C_RPKM				log2fold	ratio	adjusted P-value
		GFP1-1	GFP1-2	GFP1-3	mean	C4-C-1	C4-C-2	C4-C-3	mean
Solyc01g105850	(E)-beta-ocimene synthase (AHRD V1 **** Q5CD81_CITUN); contains Interpro domain(s) IPR001906 Terpene synthase-like	2.64	2.33	2.93	2.63	0.69	1	0.75	0.81	-1.68966	0.31	0.022912
Solyc01g105890	(E)-beta-ocimene synthase (AHRD V1 **** Q5CD81_CITUN); contains Interpro domain(s) IPR005630 Terpene synthase, metal-binding domain	7.47	9.27	17.37	11.37	2.25	2.17	1.62	2.01	-2.47393	0.18	0.00181646
Solyc11g010850	1-deoxy-D-xylulose 5-phosphate synthase 2 (AHRD V1 **** C7U111_SOLLC); contains Interpro domain(s) IPR005477 Deoxyxylulose-5-phosphate synthase	34.22	50.58	55.81	46.87	13.43	13.29	11.54	12.75	-1.88897	0.27	2.77097e-11
Solyc11g056360	30S ribosomal protein S12 (AHRD V1 ***- C8PSU8_9SPIO); contains Interpro domain(s) IPR005679 Ribosomal protein S12, bacterial-type	0.96	0.14	0.38	0.49	5.11	4.27	5.29	4.89	3.31904	9.98	1.41535e-06
Solyc01g108790	3-hydroxyisobutyryl-CoA hydrolase-like protein 2, mitochondrial (AHRD V1 ***- HIBC5_ARATH)	1.28	1.78	1.59	1.55	7.4	4.45	5.58	5.81	1.90689	3.75	0.00120016
Solyc10g078360	3-oxoacyl-reductase (AHRD V1 **-- B6UEX0_MAIZE); contains Interpro domain(s) IPR002347 Glucose/ribitol dehydrogenase	1.74	2.44	3.38	2.52	0.37	0.64	0.36	0.46	-2.47393	0.18	0.00038416
Solyc05g056470	ABC transporter G family member 5 (AHRD V1 **** AB5G_ARATH); contains Interpro domain(s) IPR013525 ABC-2 type transporter	6.44	7.09	8.71	7.41	2.9	2.04	2.66	2.53	-1.55639	0.34	5.41299e-08
Solyc10g007080	Aberrant lateral root formation 5 (AHRD V1 *--- Q9LUH2_ARATH); contains Interpro domain(s) IPR002528 Multi antimicrobial extrusion protein MatE	2.41	2.01	4.8	3.07	0.46	0.28	0.45	0.4	-2.94342	0.13	0.0247051
Solyc01g091660	Alcohol dehydrogenase (Fragment) (AHRD V1 ***- Q6R4X9_ZEAMM); contains Interpro domain(s) IPR002347 Glucose/ribitol dehydrogenase	9.21	9.31	11.44	9.99	3.13	2.3	1.37	2.27	-2.12029	0.23	1.6861e-09
Solyc03g121850	Aleurone layer morphogenesis protein (AHRD V1 *-*- Q7XZV4_ORYSJ)	0.96	0.34	0.61	0.64	2.55	2.2	2.68	2.48	1.95606	3.88	4.74669e-06
Solyc07g066300	Aleurone layer morphogenesis protein (AHRD V1 *-*- Q7XZV4_ORYSJ)	20.2	16.34	18.88	18.47	6.09	6.44	5.34	5.96	-1.64386	0.32	7.64356e-10
Solyc04g007150	Alpha-glucosidase (AHRD V1 **** Q9LEC9_SOLTU); contains Interpro domain(s) IPR000322 Glycoside hydrolase, family 31	4.34	8.77	10.38	7.83	2.43	2.42	1.96	2.27	-1.78588	0.29	0.00741909
Solyc06g059910	Alpha-humulene/(-)-(E)-beta-caryophyllene synthase (AHRD V1 **** HUMS_ARATH); contains Interpro domain(s) IPR005630 Terpene synthase, metal-binding domain	21.36	12.16	18.07	17.2	5.76	2.84	5.14	4.58	-1.88897	0.27	0.00424936
Solyc07g008690	Alpha-humulene/(-)-(E)-beta-caryophyllene synthase (AHRD V1 **** HUMS_ARATH); contains Interpro domain(s) IPR005630 Terpene synthase, metal-binding domain	0.84	0.98	0.69	0.84	0.11	0.1	0	0.07	-3.64386	0.08	0.00207834
Solyc02g081390	Amine oxidase family protein (AHRD V1 **** Q1EPI3_MUSAC); contains Interpro domain(s) IPR002937 Amine oxidase	3.71	4.52	4.37	4.2	0.87	1.43	1.65	1.32	-1.68966	0.31	1.63646e-05
Solyc08g080040	Anthocyanidin synthase (AHRD V1 ***- D3XFG1_THECC); contains Interpro domain(s) IPR005123 Oxoglutarate and iron-dependent oxygenase	0.07	0.15	0.27	0.16	1.28	1.4	0.6	1.09	2.76765	6.81	0.0015532
Solyc06g075650	Aquaporin (AHRD V1 ***- D6BRE1_9ROSI); contains Interpro domain(s) IPR012269 Aquaporin	5.57	3.79	3.77	4.38	21.74	17.81	18.85	19.47	2.15381	4.45	9.33459e-16
Solyc10g083260	Arabidopsis thaliana genomic DNA chromosome 5 P1 clone MOK16 (AHRD V1 **-- Q9LYW2_ARATH); contains Interpro domain(s) IPR007608 Protein of unknown function DUF584	3.02	2.79	2.63	2.81	13.46	8.36	13.16	11.66	2.05311	4.15	0.000690006
Solyc09g007790	Arabidopsis thaliana genomic DNA chromosome 5 P1 clone MOK16 (AHRD V1 ***- Q9LYW2_ARATH); contains Interpro domain(s) IPR007608 Protein of unknown function DUF584	0	0	0.35	0.12	1.35	1.01	1.72	1.36	3.50208	11.33	0.0334971
Solyc06g075170	Arabidopsis thaliana genomic DNA chromosome 5 P1 clone MOK16 (AHRD V1 ***- Q9LYW2_ARATH); contains Interpro domain(s) IPR007608 Protein of unknown function DUF584	8.62	13.93	11.86	11.47	51.74	37.92	46.74	45.47	1.9855	3.96	4.79554e-08
Solyc07g054280	Aromatic amino acid decarboxylase (AHRD V1 **** D4NUX2_CIMRA); contains Interpro domain(s) IPR010977 Aromatic-L-amino-acid decarboxylase	7.45	7.22	9.32	8	3.06	2.11	1.75	2.31	-1.78588	0.29	2.63915e-09
Solyc11g011440	Aspartic proteinase nepenthesin-1 (AHRD V1 **-- B6TS94_MAIZE); contains Interpro domain(s) IPR001461 Peptidase A1	5.36	2.9	5.6	4.62	14.54	14.08	21.14	16.59	1.84398	3.59	0.000616143
Solyc08g078760	AT5g47580/MNJ7_17 (AHRD V1 ***- Q9FGJ9_ARATH)	0.15	0.11	0.42	0.23	1.75	2.5	1.62	1.96	3.09085	8.52	1.32604e-11
Solyc05g053600	ATP-binding cassette transporter (AHRD V1 ***- D8RL93_SELML); contains Interpro domain(s) IPR013525 ABC-2 type transporter	4.36	6.88	9.85	7.03	0.12	0.25	0.24	0.2	-5.05889	0.03	1.80598e-12
Solyc11g011690	Auxin-responsive protein (AHRD V1 ***- A8IXW9_BRACM); contains Interpro domain(s) IPR003676 Auxin responsive SAUR protein	3.23	1.27	3.59	2.7	7.93	7.43	9.44	8.27	1.61353	3.06	0.000288865
Solyc10g084880	Avr9/Cf-9 rapidly elicited protein 137 (AHRD V1 ***- Q9FQZ2_TOBAC); contains Interpro domain(s) IPR007700 Protein of unknown function DUF668	0.12	0.13	0.06	0.1	0.64	0.85	1.57	1.02	3.3505	10.2	0.0291255
Solyc03g082370	Avr9/Cf-9 rapidly elicited protein 65 (AHRD V1 ***- Q9FQZ0_TOBAC)	0.31	1.4	0	0.57	2.15	4.74	5.13	4.01	2.81558	7.04	0.0217741
Solyc11g010250	Avr9/Cf-9 rapidly elicited protein 75 (AHRD V1 ***- Q9FQY9_TOBAC)	30.48	30.4	12.1	24.33	52.95	75.27	99.53	75.92	1.64155	3.12	0.0290933
Solyc11g071650	Beta-D-glucosidase (AHRD V1 ***- Q7XAS3_GOSHI); contains Interpro domain(s) IPR001764 Glycoside hydrolase, family 3, N-terminal	0.34	0.09	0.04	0.16	0.96	0.68	1.54	1.06	2.72901	6.63	0.0267402
Solyc02g091690	BHLH transcription factor (AHRD V1 **-* A9YWR2_MEDTR); contains Interpro domain(s) IPR011598 Helix-loop-helix DNA-binding	2.06	3.68	3.16	2.97	0.33	0.49	0.83	0.55	-2.39593	0.19	7.34929e-06
Solyc03g006910	BHLH transcription factor-like (AHRD V1 **** Q941Z7_ORYSJ); contains Interpro domain(s) IPR011598 Helix-loop-helix DNA-binding	0.23	0	0.23	0.15	1.3	1.94	1.1	1.45	3.27352	9.67	0.00157919
Solyc03g116700	Blue copper protein (AHRD V1 **-- D1MWY8_CITLA); contains Interpro domain(s) IPR003245 Plastocyanin-like	3.98	3.4	2.89	3.42	11.84	12.12	15.32	13.09	1.93734	3.83	5.41299e-08
Solyc01g109500	BURP domain-containing protein (AHRD V1 *--- B2ZPK5_SOLTU); contains Interpro domain(s) IPR004873 BURP	1.25	0.77	1.46	1.16	3.65	3.68	2.95	3.43	1.5656	2.96	0.000179786
Solyc12g010800	BZIP transcription factor family protein (AHRD V1 ***- D7LW03_ARALY); contains Interpro domain(s) IPR011700 Basic leucine zipper	13.73	17.88	18.82	16.81	3.57	6.09	6.43	5.36	-1.64386	0.32	6.36272e-09
Solyc07g053450	BZIP transcription factor family protein (AHRD V1 **** D7LW03_ARALY); contains Interpro domain(s) IPR011700 Basic leucine zipper	0.89	2.13	1.78	1.6	0.38	0.56	0.22	0.39	-2.05889	0.24	0.0307551
Solyc03g007770	C4-dicarboxylate transporter/malic acid transport family protein (AHRD V1 **** D7M2F7_ARALY); contains Interpro domain(s) IPR004695 C4-dicarboxylate transporter/malic acid transport protein	7.27	5.88	4.29	5.81	1.43	1.28	1.94	1.55	-1.88897	0.27	0.00699018
Solyc12g099790	Calcium-dependent protein kinase 17 (AHRD V1 ***- Q6KC53_NICPL); contains Interpro domain(s) IPR002290 Serine/threonine protein kinase	1	0.63	1.26	0.96	2.4	2.46	3.37	2.74	1.51096	2.85	0.000804727
Solyc08g067310	CBL-interacting protein kinase 6 (AHRD V1 ***- A0MNL4_POPTR); contains Interpro domain(s) IPR002290 Serine/threonine protein kinase	0.12	0.18	0.25	0.18	0.9	0.85	0.83	0.86	2.25701	4.78	0.0255304
Solyc04g082050	Cellular retinaldehyde-binding/triple function C-terminal (AHRD V1 **-- B6SN40_MAIZE); contains Interpro domain(s) IPR001251 Cellular retinaldehyde-binding/triple function, C-terminal	8.93	4.31	5.66	6.3	16.24	20.69	20.1	19.01	1.59455	3.02	1.23245e-08
Solyc10g006740	Centrin 2 (Fragment) (AHRD V1 **-- Q4U4N2_PIG); contains Interpro domain(s) IPR011992 EF-Hand type	5.97	8.41	8.43	7.6	2.78	3.09	1.86	2.58	-1.55639	0.34	0.00477078
Solyc01g088430	CER1 (AHRD V1 **-- B6TFH3_MAIZE); contains Interpro domain(s) IPR006694 Fatty acid hydroxylase	14.64	10.31	15.57	13.51	4.94	2.73	3.09	3.59	-1.88897	0.27	1.81689e-06
Solyc06g068500	Chaperone protein DnaJ 1 (AHRD V1 *-*- D8USE3_9MICC); contains Interpro domain(s) IPR001623 Heat shock protein DnaJ, N-terminal	0.52	2.96	1.73	1.74	9.75	7.78	7.21	8.25	2.24489	4.74	2.50949e-06
Solyc05g053760	Chaperone protein dnaJ 20 (AHRD V1 ***- B6U349_MAIZE); contains Interpro domain(s) IPR001623 Heat shock protein DnaJ, N-terminal	39.63	31.59	46.77	39.33	129.88	116.98	161.71	136.19	1.79077	3.46	2.25033e-06
Solyc08g062450	class II heat shock protein (AHRD V1 ***- B6T339_MAIZE); contains Interpro domain(s) IPR002068 Heat shock protein Hsp20	5.34	6.98	6.91	6.41	0.54	2.27	0.66	1.16	-2.47393	0.18	3.48115e-05
Solyc06g066420	Cold induced protein-like (AHRD V1 *-*- Q94JH8_ORYSJ)	0.16	0.73	0.98	0.62	2.36	2.47	3.16	2.66	2.10098	4.29	0.0198477
Solyc01g111280	Cold shock protein-1 (AHRD V1 *-*- Q8LPA7_WHEAT); contains Interpro domain(s) IPR002059 Cold-shock protein, DNA-binding	11.51	6.09	3.6	7.07	18.98	22.89	19.05	20.31	1.52105	2.87	1.09967e-05
Solyc02g061650	Cyclin B2 (AHRD V1 **** Q9XGI1_SOLLC); contains Interpro domain(s) IPR014400 Cyclin, A/B/D/E	0	0.12	0	0.04	0.85	0.49	1.07	0.8	4.32193	20	0.00506131
Solyc01g089850	Cyclin-dependent protein kinase regulator Pho80 (AHRD V1 **** B6QI37_PENMQ); contains Interpro domain(s) IPR012389 Negative regulatory factor PREG	26.65	32.8	25.73	28.39	6.64	7.09	10.45	8.06	-1.8365	0.28	2.27554e-08
Solyc09g090500	Cyclopropane-fatty-acyl-phospholipid synthase (AHRD V1 ***- C7LRK7_DESBD); contains Interpro domain(s) IPR003333 Cyclopropane-fatty-acyl-phospholipid synthase	13.08	10.74	11.93	11.92	5.46	3.6	3.41	4.16	-1.51457	0.35	1.55859e-06
Solyc05g047680	Cytochrome P450	0	0	0.05	0.02	0.89	1.15	0.36	0.8	5.32193	40	0.000339445
Solyc09g098770	cytochrome P450	0.46	0.34	0.62	0.47	1.9	2.01	1.77	1.89	2.0072	4.02	0.000144752
Solyc09g092640	Cytochrome P450	0.69	0.77	1.15	0.87	3.23	2.28	2.65	2.72	1.64616	3.13	0.000265928
Solyc09g098610	cytochrome P450	1.74	1.21	1.34	1.43	0.38	0.45	0.5	0.44	-1.68966	0.31	0.020806
Solyc01g008670	Cytochrome P450	9.35	4.9	6.76	7	2.43	1.69	2.07	2.06	-1.78588	0.29	0.046454
Solyc10g087030	cytochrome P450	2.93	2.99	2.75	2.89	0.84	0.44	0.37	0.55	-2.39593	0.19	6.65321e-08
Solyc07g016080	Decarboxylase (AHRD V1 ***- D7G8F2_ECTSI); contains Interpro domain(s) IPR000310 Orn/Lys/Arg decarboxylase, major region	6.85	5.57	7.72	6.71	1.79	1.32	1.42	1.51	-2.12029	0.23	4.00665e-07
Solyc08g006750	Decarboxylase family protein (AHRD V1 ***- B1ILJ6_CLOBK); contains Interpro domain(s) IPR002129 Pyridoxal phosphate-dependent decarboxylase	0.42	1.17	0.6	0.73	2.58	2	2.34	2.31	1.65992	3.16	0.00263642
Solyc08g068670	Decarboxylase family protein (AHRD V1 ***- B1ILJ6_CLOBK); contains Interpro domain(s) IPR002129 Pyridoxal phosphate-dependent decarboxylase	11.73	5.93	7.11	8.26	2.07	1.23	1.84	1.71	-2.25154	0.21	0.0371083
Solyc07g007730	Defensin protein (AHRD V1 ***- B1N683_SOLPI); contains Interpro domain(s) IPR008177 Gamma Purothionin	0.71	1.83	0	0.85	9.94	8.51	6.04	8.16	3.26303	9.6	1.87166e-05
Solyc08g063090	Delta-6-desaturase (AHRD V1 **** D3YN48_9ERIC); contains Interpro domain(s) IPR012171 Fatty acid/sphingolipid desaturase	4.11	3.56	3.68	3.78	1.32	1.18	0.83	1.11	-1.78588	0.29	9.96942e-05
Solyc06g050840	DNA binding protein (AHRD V1 ***- B4FLH1_MAIZE)	52.33	110.53	105.49	89.45	31.28	27.69	18.37	25.78	-1.78588	0.29	0.00506131
Solyc10g018540	DNA mismatch repair protein mutS (AHRD V1 *-*- A6DUF8_9BACT); contains Interpro domain(s) IPR007696 DNA mismatch repair protein MutS, core	1.32	2.68	2.05	2.02	0.31	0.47	0.12	0.3	-2.73697	0.15	0.000234648
Solyc10g018530	DNA mismatch repair protein MutS (AHRD V1 **** D9S3H0_9FIRM); contains Interpro domain(s) IPR000432 DNA mismatch repair protein MutS, C-terminal	9.61	10.15	7.93	9.23	2.73	2.61	1.44	2.26	-2.05889	0.24	6.65321e-08
Solyc07g048050	Dopamine beta-monooxygenase (AHRD V1 **-- B6SK92_MAIZE); contains Interpro domain(s) IPR007613 Protein of unknown function DUF568, DOMON-like	3.22	3.58	3.21	3.34	1.49	1.16	0.78	1.14	-1.55639	0.34	0.00135724
Solyc02g065010	EF hand family protein (AHRD V1 ***- B6UAJ2_MAIZE); contains Interpro domain(s) IPR011992 EF-Hand type	7.64	2.3	1.41	3.78	10.96	13.88	13.44	12.76	1.75702	3.38	0.000915894
Solyc05g010720	Enoyl-CoA hydratase (AHRD V1 *-*- D5P7B7_9MYCO); contains Interpro domain(s) IPR001753 Crotonase, core	2.77	1.77	2.32	2.29	1	0.71	0.51	0.74	-1.64386	0.32	0.00624724
Solyc03g058160	EPF-type Cis2-His2 zinc finger transcription factor (AHRD V1 *-** D8RBD0_SELML); contains Interpro domain(s) IPR007087 Zinc finger, C2H2-type	13.95	20.1	19.64	17.9	6.9	7.37	4.75	6.34	-1.51457	0.35	1.20372e-06
Solyc11g067170	Fatty acyl coA reductase (AHRD V1 ***- Q8L4M0_WHEAT); contains Interpro domain(s) IPR013120 Male sterility, NAD-binding	0.4	0.73	1.04	0.72	0.31	0.05	0.09	0.15	-2.25154	0.21	0.0272065
Solyc00g026160	Ferric reductase oxidase (AHRD V1 **** D6RVS5_HORVU); contains Interpro domain(s) IPR013121 Ferric reductase, NAD binding	0.19	0	0.25	0.15	0.53	2.01	2.41	1.65	3.45943	11	0.0423582
Solyc05g052470	Ferritin (AHRD V1 ***- A7UGG8_SOLTU); contains Interpro domain(s) IPR001519 Ferritin, N-terminal	1.09	0.97	2.18	1.41	5.31	5.15	4.22	4.89	1.79494	3.47	5.70756e-05
Solyc03g080190	Flavanone 3-hydroxylase-like protein (AHRD V1 **-- Q9FLV0_ARATH); contains Interpro domain(s) IPR005123 Oxoglutarate and iron-dependent oxygenase	3.26	1.67	3.83	2.92	8.07	10.58	8.7	9.12	1.64155	3.12	1.27066e-08
Solyc06g083650	GDSL esterase/lipase At5g33370 (AHRD V1 ***- GDL79_ARATH); contains Interpro domain(s) IPR001087 Lipase, GDSL	0.31	0.46	0.31	0.36	1.96	1.81	2.44	2.07	2.52356	5.75	0.000124269
Solyc04g081770	GDSL esterase/lipase At5g42170 (AHRD V1 ***- GDL90_ARATH); contains Interpro domain(s) IPR001087 Lipase, GDSL	1.24	1.41	0.99	1.21	4.52	3.98	4.73	4.41	1.86394	3.64	1.46591e-05
Solyc08g006520	GDU1 (AHRD V1 *-*- B6TNE4_MAIZE)	2.05	0.7	1.42	1.39	4.68	8.05	5.98	6.24	2.16672	4.49	3.23979e-06
Solyc04g078970	Genomic DNA chromosome 5 P1 clone MBD2 (AHRD V1 *-*- Q9FMN1_ARATH); contains Interpro domain(s) IPR008545 Protein of unknown function DUF827, plant	3.89	5.83	4.35	4.69	1.33	1.72	1.89	1.65	-1.51457	0.35	0.00036721
Solyc02g080120	Gibberellin 2-beta-dioxygenase 7 (AHRD V1 **-* B6SZM8_MAIZE); contains Interpro domain(s) IPR005123 Oxoglutarate and iron-dependent oxygenase	2.45	1.98	0.52	1.65	5.92	7.81	6.06	6.6	2	4	2.35478e-09
Solyc05g051720	Glutaredoxin (AHRD V1 ***- B9I9V9_POPTR); contains Interpro domain(s) IPR011905 Glutaredoxin-like, plant II	0	0	0	0	2.25	1.4	4	2.55	7.99435	255	0.00803556
Solyc04g011860	Glutaredoxin (AHRD V1 ***- B9I9V9_POPTR); contains Interpro domain(s) IPR011905 Glutaredoxin-like, plant II	0.27	0	0.27	0.18	3.75	1.81	5.71	3.76	4.38474	20.89	0.0183247
Solyc04g011880	Glutaredoxin (AHRD V1 ***- B9IBJ4_POPTR); contains Interpro domain(s) IPR011905 Glutaredoxin-like, plant II	4.94	1.22	2.74	2.97	11.05	6.87	9.79	9.24	1.63691	3.11	0.0163381
Solyc01g067440	Glutaredoxin (AHRD V1 ***- B9MZY7_POPTR); contains Interpro domain(s) IPR011905 Glutaredoxin-like, plant II	1.65	2.03	2.74	2.14	15.23	13.86	14.27	14.45	2.75489	6.75	1.05524e-09
Solyc04g011840	Glutaredoxin (AHRD V1 **** B9I9V9_POPTR); contains Interpro domain(s) IPR011905 Glutaredoxin-like, plant II	0	0	0	0	2.29	0.78	2.85	1.97	7.62205	197	0.0192685
Solyc05g051730	Glutaredoxin (AHRD V1 **** B9I9V9_POPTR); contains Interpro domain(s) IPR011905 Glutaredoxin-like, plant II	0	0	1.08	0.36	4.54	3.08	6.26	4.63	3.68482	12.86	0.000943488
Solyc04g053110	Glutaredoxin (AHRD V1 **** B9I9V9_POPTR); contains Interpro domain(s) IPR011905 Glutaredoxin-like, plant II	2.2	0.41	1.64	1.42	14.18	8.55	18.55	13.76	3.2765	9.69	0.00079771
Solyc04g011800	Glutaredoxin (AHRD V1 **** B9I9V9_POPTR); contains Interpro domain(s) IPR011905 Glutaredoxin-like, plant II	0.55	0	0.27	0.27	1.67	1.94	3.47	2.36	3.12763	8.74	0.0293445
Solyc04g011830	Glutaredoxin (AHRD V1 **** B9IBJ4_POPTR); contains Interpro domain(s) IPR011905 Glutaredoxin-like, plant II	0.55	0	0.27	0.27	7.3	3.37	8.97	6.55	4.60051	24.26	0.00118267
Solyc06g054570	Glutaredoxin family protein (AHRD V1 ***- D7LYE9_ARALY); contains Interpro domain(s) IPR011905 Glutaredoxin-like, plant II	5.44	2.01	2.71	3.39	62.59	46.45	81.98	63.67	4.23113	18.78	1.66124e-08
Solyc01g067460	Glutaredoxin family protein (AHRD V1 ***- D7MAF1_ARALY); contains Interpro domain(s) IPR011905 Glutaredoxin-like, plant II	31.86	13.83	17.78	21.16	83.64	70.09	92.56	82.1	1.95606	3.88	6.83995e-07
Solyc09g074590	Glutaredoxin family protein (AHRD V1 **** D7LYE9_ARALY); contains Interpro domain(s) IPR011905 Glutaredoxin-like, plant II	1.37	0.41	0.27	0.68	3.34	3.5	2.45	3.1	2.18903	4.56	0.0478322
Solyc01g081270	Glutathione S-transferase (AHRD V1 ***- Q8H9E5_CUCMA); contains Interpro domain(s) IPR004046 Glutathione S-transferase, C-terminal	0.25	0.09	0.75	0.36	3.07	3.87	2.53	3.16	3.13422	8.78	2.63558e-06
Solyc01g081310	Glutathione-S-transferase (AHRD V1 ***- B2BY02_9BRAS); contains Interpro domain(s) IPR004045 Glutathione S-transferase, N-terminal IPR017933 Glutathione S-transferase/chloride channel, C-terminal	5.63	2.41	1.87	3.3	9.98	9.62	9.66	9.75	1.56071	2.95	5.53136e-05
Solyc11g008050	Glycogen debranching enzyme (AHRD V1 *-*- GLGX_YERPG); contains Interpro domain(s) IPR006047 Glycosyl hydrolase, family 13, catalytic region	1.24	2.7	2.77	2.24	0.42	0.7	0.78	0.63	-1.8365	0.28	0.0113863
Solyc05g007010	Glyoxal oxidase (AHRD V1 ***- B6TJK4_MAIZE); contains Interpro domain(s) IPR009880 Glyoxal oxidase, N-terminal	1.54	2.25	1.59	1.79	0.64	0.7	0.52	0.62	-1.51457	0.35	0.00702499
Solyc09g005670	HAT family dimerisation domain containing protein expressed (AHRD V1 ***- Q10BC8_ORYSJ); contains Interpro domain(s) IPR007021 Protein of unknown function DUF659	0.09	0.03	0.05	0.06	0.38	0.32	0.61	0.44	2.87381	7.33	0.0278896
Solyc08g078700	Heat shock protein 22 (AHRD V1 ***- Q27JQ0_METAN); contains Interpro domain(s) IPR002068 Heat shock protein Hsp20	34.72	35.75	27.91	32.79	4.48	15.18	6.57	8.74	-1.88897	0.27	0.000279123
Solyc06g036290	Heat shock protein 90 (Fragment) (AHRD V1 **-- Q00NU9_WHEAT); contains Interpro domain(s) IPR003594 ATP-binding region, ATPase-like IPR001404 Heat shock protein Hsp90	106.6	106.05	109.15	107.27	17.38	48.33	27.18	30.96	-1.78588	0.29	4.87122e-11
Solyc07g061800	Heme-binding protein 2 (AHRD V1 **** B6T0C0_MAIZE); contains Interpro domain(s) IPR006917 SOUL haem-binding protein	229.74	254.45	205.97	230.05	55.3	86.58	49.25	63.71	-1.8365	0.28	5.68848e-09
Solyc09g014660	HGWP repeat containing protein-like (AHRD V1 *--- Q8LIT9_ORYSJ)	0	0	0	0	0.15	0.29	0.51	0.32	5	32	0.0193004
Solyc06g053220	Homeobox leucine zipper protein (AHRD V1 ***- B8YIB0_MIRJA); contains Interpro domain(s) IPR001356 Homeobox	0.13	0.46	0.62	0.4	2.09	1.36	2.04	1.83	2.19535	4.58	0.0288031
Solyc01g096320	Homeobox leucine zipper protein (AHRD V1 ***- Q9XH73_PRUAR); contains Interpro domain(s) IPR001356 Homeobox	3.77	2.79	1.53	2.7	20.95	23.07	25.64	23.22	3.10434	8.6	5.16126e-28
Solyc03g043740	Hydroxyproline-rich glycoprotein (AHRD V1 ***- A9YWR1_MEDTR)	1.42	1.06	2.03	1.5	4.79	6.34	6.19	5.77	1.94486	3.85	0.000751804
Solyc03g097410	Inositol-tetrakisphosphate 1-kinase 1 (AHRD V1 **** B6TJ44_MAIZE); contains Interpro domain(s) IPR008656 Inositol 1, 3, 4-trisphosphate 56-kinase	1.41	0.52	0.96	0.96	2.34	5.39	2.67	3.47	1.852	3.61	0.0289706
Solyc10g076740	Isoamyl acetate-hydrolyzing esterase (AHRD V1 **-- B6T5T9_MAIZE); contains Interpro domain(s) IPR013831 Esterase, SGNH hydrolase-type, subgroup	4.93	1.83	4.1	3.62	14.49	14.9	15.87	15.09	2.06005	4.17	1.82726e-10
Solyc10g052490	Isoflavone reductase-like protein 5 (AHRD V1 ***- Q3KN68_VITVI); contains Interpro domain(s) IPR008030 NmrA-like	47.27	66.28	66.62	60.06	9.88	14.49	10.87	11.75	-2.32193	0.2	2.49867e-24
Solyc06g073560	Isovaleryl-CoA dehydrogenase (AHRD V1 **** Q0MX57_BETVU); contains Interpro domain(s) IPR009100 Acyl-CoA dehydrogenase/oxidase, middle and N-terminal	2.74	2.38	3.75	2.96	0.68	0.52	0.41	0.54	-2.47393	0.18	1.16735e-06
Solyc06g009140	Late embryogenesis abundant 3 family protein (AHRD V1 ***- D7KBC5_ARALY); contains Interpro domain(s) IPR004926 Late embryogenesis abundant protein 3	10.12	6.4	12.46	9.66	30.3	65.03	73.61	56.31	2.5435	5.83	0.00366511
Solyc09g075210	Late embryogenesis abundant protein 5 (AHRD V1 ***- Q1HGG0_9ROSI); contains Interpro domain(s) IPR004926 Late embryogenesis abundant protein 3	904.67	197.35	454.02	518.68	2328.48	2363.61	3012.77	2568.29	2.30743	4.95	4.67382e-08
Solyc12g098900	Late embryogenesis abundant protein D-29 (AHRD V1 *-*- LEA29_GOSHI)	0.11	0	0	0.04	0.74	0.81	1.2	0.92	4.52356	23	0.00554413
Solyc02g090930	Lipase (AHRD V1 ***- Q5S8F1_RICCO); contains Interpro domain(s) IPR002921 Lipase, class 3	3.59	2.31	2.42	2.77	1.1	0.79	0.9	0.93	-1.55639	0.34	0.028283
Solyc03g034380	Lipid transfer protein (AHRD V1 ***- A5JUZ7_SESIN); contains Interpro domain(s) IPR013770 Plant lipid transfer protein and hydrophobic protein, helical	5.6	9.96	10.6	8.72	57.85	30.65	27.03	38.51	2.14405	4.42	0.0478322
Solyc03g122140	L-lactate dehydrogenase (AHRD V1 ***- B2WEY8_PYRTR); contains Interpro domain(s) IPR012133 Alpha-hydroxy acid dehydrogenase, FMN-dependent	22.69	15.2	17.26	18.38	7.08	4.36	5.48	5.64	-1.68966	0.31	0.00262606
Solyc04g077990	LOB domain protein 38 (AHRD V1 *-*- D7LT02_ARALY); contains Interpro domain(s) IPR004883 Lateral organ boundaries, LOB	1.24	0.92	1.51	1.22	3.56	4.43	3.28	3.76	1.62293	3.08	0.00614896
Solyc11g016930	LRR receptor-like serine/threonine-protein kinase, RLP	1.43	0.85	0.57	0.95	5.97	4.11	4.77	4.95	2.38128	5.21	1.19624e-05
Solyc02g065730	MADS box transcription factor (AHRD V1 ***- Q689E7_GENTR); contains Interpro domain(s) IPR002100 Transcription factor, MADS-box	1.93	4.99	4.8	3.91	13.71	13.51	11.62	12.95	1.72683	3.31	4.48875e-08
Solyc02g071730	MADS-box transcription factor AGAMOUS (AHRD V1 **-* Q8GTY3_HELAN); contains Interpro domain(s) IPR002100 Transcription factor, MADS-box IPR002487 Transcription factor, K-box	0.57	0.42	0.23	0.41	3.19	2.52	1.69	2.47	2.58976	6.02	0.000324312
Solyc05g056620	MADS-MC (AHRD V1 *-*- MEF2D_HUMAN); contains Interpro domain(s) IPR002100 Transcription factor, MADS-box IPR002487 Transcription factor, K-box	0.69	0.51	0.46	0.55	3.24	2.4	2.91	2.85	2.37295	5.18	0.000394822
Solyc09g090980	Major allergen Mal d 1 (AHRD V1 ***- Q84LA7_MALDO); contains Interpro domain(s) IPR000916 Bet v I allergen	8.26	8.07	11.38	9.24	43.37	47.9	46.56	45.94	2.31325	4.97	1.90217e-22
Solyc07g008710	Major latex-like protein (AHRD V1 **-- B5THI3_PANGI); contains Interpro domain(s) IPR000916 Bet v I allergen	46.32	23.57	37.34	35.74	8.73	10.42	9.71	9.62	-1.88897	0.27	0.0264465
Solyc09g061700	Male sterility 5 family protein (Fragment) (AHRD V1 *--- B1Q393_BRAOT); contains Interpro domain(s) IPR011990 Tetratricopeptide-like helical	4.25	4.98	5.52	4.92	1.35	0.51	0.59	0.82	-2.55639	0.17	1.1963e-08
Solyc03g120990	Malic enzyme (AHRD V1 ***- O04935_SOLLC); contains Interpro domain(s) IPR012302 Malic enzyme, NAD-binding	1.28	0.98	1.14	1.13	3.54	4.07	2.32	3.31	1.5509	2.93	1.39945e-05
Solyc10g008680	Malonyl CoA anthocyanin 3-O-glucoside-6&apos&apos-O-malonyltransferase (AHRD V1 **-* Q8GSN8_9ASTR); contains Interpro domain(s) IPR003480 Transferase	0.07	0.19	0.07	0.11	1.89	2.13	2.96	2.33	4.40463	21.18	7.66594e-09
Solyc04g072700	Metal ion binding protein (AHRD V1 **-* B6U811_MAIZE); contains Interpro domain(s) IPR006121 Heavy metal transport/detoxification protein	1.87	0.83	1.49	1.4	10.81	12.55	10.57	11.31	3.01436	8.08	1.06088e-12
Solyc11g069220	MLO-like protein 3 (AHRD V1 ***- C6EWE6_VITVI); contains Interpro domain(s) IPR004326 Mlo-related protein	0.06	0	0.06	0.04	0.25	0.53	0.66	0.48	3.58496	12	0.0118052
Solyc07g041730	Mps one binder kinase activator-like 1A (AHRD V1 **** B6TBL6_MAIZE); contains Interpro domain(s) IPR005301 Mob1/phocein	1.7	2.81	3.13	2.55	0.7	0.93	0.29	0.64	-2	0.25	0.020392
Solyc09g072770	mRNA clone RAFL22-93-M12 (Fragment) (AHRD V1 *-*- Q67ZI7_ARATH)	0.28	0.41	0.97	0.55	5.05	1.96	3.4	3.47	2.65764	6.31	0.0333066
Solyc03g097580	MtN3-like protein (AHRD V1 **-- Q9LUE3_ARATH); contains Interpro domain(s) IPR018179 RAG1-activating protein 1 homologue	2.52	1.45	0.65	1.54	9.29	12.86	9.22	10.46	2.76341	6.79	3.04374e-18
Solyc04g054620	Mutator-like transposase-like (AHRD V1 *--- Q9FH11_ARATH); contains Interpro domain(s) IPR004332 Transposase, MuDR, plant	0	0	0	0	0.3	0.47	0.72	0.5	5.64386	50	9.57348e-05
Solyc11g073120	MYB transcription factor (AHRD V1 *-*- Q56UT4_ORYSJ); contains Interpro domain(s) IPR015495 Myb transcription factor	43.86	21.05	33.48	32.8	84.65	88.88	115.21	96.25	1.5509	2.93	0.000152481
Solyc01g010910	MYB transcription factor (AHRD V1 *-*- Q6R098_ARATH); contains Interpro domain(s) IPR015495 Myb transcription factor	4.98	10.01	8.41	7.8	2.89	2.31	2.95	2.72	-1.51457	0.35	0.00726286
Solyc01g109670	MYB transcription factor (AHRD V1 *-*- Q9SIJ5_ARATH); contains Interpro domain(s) IPR015609 Molecular chaperone, heat shock protein, Hsp40, DnaJ	1.74	0.64	0	0.79	14.54	16.63	11.95	14.37	4.18507	18.19	2.02009e-10
Solyc05g008250	Myb-like transcription factor 6 (AHRD V1 **** Q8H256_GOSHI); contains Interpro domain(s) IPR015495 Myb transcription factor	0.63	0.12	1.1	0.62	1.32	2.53	2.58	2.14	1.7866	3.45	0.0480146
Solyc12g013620	NAC domain protein IPR003441 (AHRD V1 ***- B9N1K9_POPTR); contains Interpro domain(s) IPR003441 No apical meristem (NAM) protein	8.33	5.39	4.03	5.92	14.85	22.15	23.58	20.19	1.76977	3.41	0.000107405
Solyc11g056370	NADH-quinone oxidoreductase subunit (AHRD V1 ***- A4U0C2_9PROT); contains Interpro domain(s) IPR000440 NADH:ubiquinone/plastoquinone oxidoreductase, chain 3	0.24	0	0	0.08	1.99	2.35	1.59	1.98	4.62936	24.75	0.00580059
Solyc01g100490	Nicotianamine synthase (AHRD V1 ***- A3DUI9_MALXI); contains Interpro domain(s) IPR004298 Nicotianamine synthase	0.71	0.26	0.71	0.56	11.21	7.6	9.84	9.55	4.0917	17.05	1.50992e-14
Solyc04g005380	Ninja-family protein Os03g0214200 (AHRD V1 ***- NNJA1_ORYSJ); contains Interpro domain(s) IPR012463 Protein of unknown function DUF1675	3.31	4.41	4.25	3.99	12.95	9.57	16.2	12.91	1.69599	3.24	0.00569881
Solyc05g006990	Nitrate transporter (AHRD V1 **-* Q7XAK5_PRUPE); contains Interpro domain(s) IPR000109 TGF-beta receptor, type I/II extracellular region	6.17	3.03	3.79	4.33	10.1	15.34	12.2	12.55	1.53605	2.9	2.01003e-06
Solyc10g050890	Nitrite reductase (AHRD V1 ***- Q76G13_TOBAC); contains Interpro domain(s) IPR006067 Nitrite and sulphite reductase 4Fe-4S region	2.13	1.4	1.93	1.82	4.99	5.73	6.86	5.86	1.68706	3.22	5.3439e-07
Solyc10g075070	Non-specific lipid-transfer protein (AHRD V1 ***- A7UGG9_SOLTU); contains Interpro domain(s) IPR013770 Plant lipid transfer protein and hydrophobic protein, helical	119.06	86.91	122.03	109.33	336.44	362.37	329.96	342.92	1.65076	3.14	1.79937e-19
Solyc07g008240	Non-symbiotic hemoglobin protein (AHRD V1 ***- Q4VIX3_GOSHI); contains Interpro domain(s) IPR001032 Leghaemoglobin	2.22	1.1	6.08	3.13	29.07	22.59	47.35	33	3.3978	10.54	0.000852531
Solyc07g053890	O-acyltransferase WSD1 (AHRD V1 **-- WSD1_ARATH); contains Interpro domain(s) IPR009721 Protein of unknown function DUF1298	0.18	0.09	0.12	0.13	1.27	0.76	1.38	1.14	3.13258	8.77	0.000183515
Solyc06g064500	O-methyltransferase (AHRD V1 **** A5HJZ9_VITVI); contains Interpro domain(s) IPR016461 O-methyltransferase, COMT, eukaryota	6.18	6.57	8.21	6.99	2.59	2.65	2	2.41	-1.55639	0.34	3.93914e-05
Solyc01g007680	Orf146 protein (AHRD V1 ***- Q9MFF3_BETVU)	3	4.44	1.07	2.84	0.16	0.2	0.16	0.17	-4.05889	0.06	0.0396938
Solyc06g074620	Os02g0448600 protein (Fragment) (AHRD V1 *--- Q0E1G8_ORYSJ)	0.75	1.67	0.75	1.06	3.43	3.83	4.58	3.95	1.89918	3.73	0.00449525
Solyc10g085420	Os03g0816700 protein (Fragment) (AHRD V1 ***- Q0DMC9_ORYSJ); contains Interpro domain(s) IPR007612 Protein of unknown function DUF567	2.37	2.73	3.8	2.97	7.39	9.43	9.77	8.86	1.57531	2.98	1.63646e-05
Solyc06g007170	Os06g0207500 protein (Fragment) (AHRD V1 **-- Q0DDQ9_ORYSJ); contains Interpro domain(s) IPR004253 Protein of unknown function DUF231, plant	15.83	27.16	27.13	23.37	7.41	7.84	7.29	7.51	-1.64386	0.32	2.49577e-05
Solyc12g088840	Os07g0619200 protein (Fragment) (AHRD V1 ***- Q0D4L7_ORYSJ); contains Interpro domain(s) IPR018248 EF hand	48.54	24.76	24.98	32.76	181.38	188.18	178.02	182.53	2.47768	5.57	1.61775e-33
Solyc03g025680	PAR-1c protein (AHRD V1 ***- Q43589_TOBAC); contains Interpro domain(s) IPR009489 PAR1	25.08	18.01	18.43	20.51	9.64	5.12	6.02	6.93	-1.55639	0.34	0.00678246
Solyc01g097240	Pathogenesis-related protein 4B (Fragment) (AHRD V1 **-- Q6LBM4_TOBAC); contains Interpro domain(s) IPR018226 Barwin, conserved site IPR001153 Barwin	3.93	3.93	3.13	3.66	11.34	11.31	8.9	10.52	1.52105	2.87	0.00026591
Solyc01g107520	PBSP domain-containing protein (AHRD V1 **-- C9S7G7_VERA1); contains Interpro domain(s) IPR007541 Plant Basic Secretory Protein	8.74	9.17	7.14	8.35	53.48	30.41	43.8	42.56	2.3505	5.1	0.000143822
Solyc03g111690	Pectate lyase (AHRD V1 **** Q2Z1Y4_PRUMU); contains Interpro domain(s) IPR002022 Pectate lyase/Amb allergen	49.16	59.75	72.33	60.41	168.3	159.27	196.53	174.7	1.53107	2.89	5.62783e-09
Solyc05g009500	Peptide transporter (AHRD V1 **-* A6YJX4_9MAGN); contains Interpro domain(s) IPR000109 TGF-beta receptor, type I/II extracellular region	11.73	11.02	7.46	10.07	44.8	34.2	38.52	39.17	1.95977	3.89	1.28867e-09
Solyc06g050440	Peroxidase (AHRD V1 ***- Q9XIV9_TOBAC); contains Interpro domain(s) IPR002016 Haem peroxidase, plant/fungal/bacterial	0.09	0.13	0.09	0.1	1.41	0.88	1.25	1.18	3.56071	11.8	0.00157727
Solyc01g006300	Peroxidase (AHRD V1 **** Q43774_SOLLC); contains Interpro domain(s) IPR002016 Haem peroxidase, plant/fungal/bacterial	3.99	2.76	5.27	4.01	18.52	21.57	26.28	22.12	2.46467	5.52	2.02009e-10
Solyc10g052500	Phenylcoumaran benzylic ether reductase 3 (AHRD V1 **** B9HRL7_POPTR); contains Interpro domain(s) IPR008030 NmrA-like	1.92	2.58	3.1	2.53	0.42	0.69	0.82	0.64	-2	0.25	0.00247248
Solyc01g066680	Phylloplanin (AHRD V1 *-*- Q1PCF2_TOBAC)	183.07	94.49	72.15	116.57	440.6	280.3	397.92	372.94	1.67807	3.2	0.00453891
Solyc00g280110	Plant-specific domain TIGR01589 family protein (AHRD V1 ***- B4FFL2_MAIZE); contains Interpro domain(s) IPR006476 Conserved hypothetical protein CHP01589, plant	1.7	2.93	0.56	1.73	11.17	9.87	11.76	10.93	2.65992	6.32	0.00120662
Solyc06g007580	Plant-specific domain TIGR01615 family protein (AHRD V1 *-*- B6SS18_MAIZE); contains Interpro domain(s) IPR006502 Protein of unknown function DUF506, plant	0.66	0.7	1.88	1.08	3.44	2.58	3.92	3.31	1.61353	3.06	0.00605702
Solyc02g078150	Plant-specific domain TIGR01615 family protein (AHRD V1 *-*- B6UDN7_MAIZE); contains Interpro domain(s) IPR006502 Protein of unknown function DUF506, plant	1.1	1.9	4.83	2.61	10.36	7.25	11.42	9.68	1.89142	3.71	0.00235822
Solyc06g051490	Pol polyprotein (AHRD V1 ***- Q94FM1_CITPA)	9.15	5.85	6.63	7.21	1.9	1.18	1.54	1.54	-2.25154	0.21	0.0106531
Solyc12g014580	Pollen allergen Ole e 6 (AHRD V1 *-*- ALL6_OLEEU); contains Interpro domain(s) IPR015333 Pollen allergen ole e 6	0.62	0.69	0.31	0.54	2.36	4.55	3.23	3.38	2.64616	6.26	0.0238573
Solyc08g016500	Potassium channel (AHRD V1 ***- Q9LEG6_SOLLC); contains Interpro domain(s) IPR000595 Cyclic nucleotide-binding	0.5	0.86	0.49	0.62	4.11	3.65	3.96	3.91	2.65764	6.31	3.91286e-14
Solyc12g006850	Potassium channel (AHRD V1 ***- Q9LEG6_SOLLC); contains Interpro domain(s) IPR002110 Ankyrin	0.99	0.33	0.45	0.59	1.87	1.66	2.38	1.97	1.73985	3.34	0.00210258
Solyc03g005160	Primary amine oxidase (AHRD V1 ***- B9RSR2_RICCO); contains Interpro domain(s) IPR000269 Copper amine oxidase	1.2	1.27	1.24	1.24	0.59	0.45	0.22	0.42	-1.55639	0.34	0.018891
Solyc01g091670	Progesterone 5-beta-reductase (AHRD V1 ***- D6N9X0_NEROL); contains Interpro domain(s) IPR016040 NAD(P)-binding domain	11.01	8.69	7.46	9.05	5.14	2.31	2.14	3.2	-1.51457	0.35	0.0321518
Solyc02g089620	Proline dehydrogenase (AHRD V1 **** A1E289_ACTDE); contains Interpro domain(s) IPR015659 Proline oxidase	34.55	56.12	41.33	44	2.59	4.7	3.3	3.53	-3.64386	0.08	1.31411e-11
Solyc04g082120	Prolyl endopeptidase (AHRD V1 **** B6U134_MAIZE); contains Interpro domain(s) IPR002470 Peptidase S9A, prolyl oligopeptidase	0.31	0.23	0.84	0.46	2.66	3.87	3.09	3.21	2.80323	6.98	2.55587e-15
Solyc06g051940	Protein phosphatase 2C (AHRD V1 **** A1IGC7_TOBAC); contains Interpro domain(s) IPR015655 Protein phosphatase 2C	12.07	11.97	11.64	11.89	42.53	41.12	60.06	47.9	2.01078	4.03	4.6871e-05
Solyc07g024020	Protein phosphatase 2C containing protein expressed (AHRD V1 ***- Q94LH3_ORYSJ); contains Interpro domain(s) IPR015655 Protein phosphatase 2C	2.64	3.45	2.71	2.93	0.13	0.17	0.2	0.17	-4.05889	0.06	1.30464e-10
Solyc06g008620	Protein tolB (AHRD V1 *-*- D3SF14_THISK); contains Interpro domain(s) IPR011042 Six-bladed beta-propeller, TolB-like	0.34	0.44	0.34	0.37	1.27	1.59	1.46	1.44	1.95977	3.89	0.000324754
Solyc09g084490	Proteinase inhibitor I (AHRD V1 ***- Q53X28_SOLTU); contains Interpro domain(s) IPR000864 Proteinase inhibitor I13, potato inhibitor I	14.53	10.57	21.07	15.39	2.32	4.93	1.89	3.05	-2.32193	0.2	0.000251346
Solyc05g024160	Pyruvate dehydrogenase E1 component subunit beta (AHRD V1 **-* B6T6H3_MAIZE); contains Interpro domain(s) IPR005475 Transketolase, central region	0.68	0.45	0.53	0.55	1.62	1.79	1.81	1.74	1.65992	3.16	0.0152546
Solyc04g064610	RAG1-activating protein 1 homolog (AHRD V1 **-- R1AP1_DROPS); contains Interpro domain(s) IPR018179 RAG1-activating protein 1 homologue	1.72	3.22	3.88	2.94	0.87	1.35	0.85	1.02	-1.51457	0.35	0.0450425
Solyc03g097420	Receptor expression-enhancing protein 5 (AHRD V1 **-- C1C4Y8_RANCA); contains Interpro domain(s) IPR004345 TB2/DP1 and HVA22 related protein	3.3	1.07	0.82	1.73	7.53	6.43	7.82	7.26	2.07039	4.2	6.51257e-05
Solyc05g007230	Receptor like kinase, RLK	0.18	0.25	0.23	0.22	0.07	0.02	0	0.03	-2.8365	0.14	0.0255688
Solyc10g084390	Receptor protein kinase-like protein (AHRD V1 ***- Q9LJU5_ARATH); contains Interpro domain(s) IPR002290 Serine/threonine protein kinase	1.93	2.03	1.82	1.93	0.69	0.57	0.3	0.52	-1.88897	0.27	0.0269382
Solyc09g015840	Receptor-like kinase (AHRD V1 ***- C6ZRN8_SOYBN)	3.18	5.3	5.22	4.57	1.45	1.57	1.77	1.6	-1.51457	0.35	0.0195729
Solyc04g079690	Receptor-like protein kinase 2 (AHRD V1 *-*- RCH2_ARATH); contains Interpro domain(s) IPR002290 Serine/threonine protein kinase	0.94	0.99	1.41	1.11	0.18	0.52	0.38	0.36	-1.64386	0.32	0.0268938
Solyc03g123590	Remorin family protein (AHRD V1 ***- D7KLC3_ARALY); contains Interpro domain(s) IPR005516 Remorin, C-terminal region	8.48	9.38	8.09	8.65	2.44	1.86	2.34	2.21	-1.94342	0.26	1.78605e-11
Solyc04g014220	RING finger protein (AHRD V1 *-*- C6EUD3_SOYBN); contains Interpro domain(s) IPR018957 Zinc finger, C3HC4 RING-type	0.45	0.56	0.15	0.39	1.03	1.32	1.62	1.32	1.75702	3.38	0.0431589
Solyc06g072770	RNA recognition motif-containing protein (AHRD V1 **-- D7M9G3_ARALY); contains Interpro domain(s) IPR001395 Aldo/keto reductase	1.94	1.38	1.47	1.6	4.77	4.72	4.6	4.7	1.55582	2.94	5.6376e-05
Solyc04g074310	RNA-binding protein 68390-68829 (AHRD V1 *--- Q9C805_ARATH); contains Interpro domain(s) IPR000504 RNA recognition motif, RNP-1	21.55	30.86	26.26	26.22	7.89	8.85	7.43	8.06	-1.68966	0.31	5.19947e-10
Solyc03g046380	Seed maturation protein PM41 (AHRD V1 ***- Q9SWB2_SOYBN)	0.7	3.1	0.35	1.38	6.37	7.74	6.22	6.78	2.29572	4.91	0.00586827
Solyc02g083690	Senescence-associated protein 12 (AHRD V1 *-*- O81657_HEMSP); contains Interpro domain(s) IPR009686 Senescence-associated	0.12	0	0	0.04	0.47	1.22	0.68	0.79	4.30378	19.75	0.000494116
Solyc10g085700	Serine/threonine-protein phosphatase 7 long form homolog (AHRD V1 **-- PPP7L_ARATH); contains Interpro domain(s) IPR019557 Aminotransferase-like, plant mobile domain	0.27	0.2	0.09	0.19	2.28	1.25	0.92	1.48	2.96162	7.79	0.0272796
Solyc06g059930	Sesquiterpene synthase 1 (AHRD V1 ***- Q9FQ27_SOLHA)	41.74	28.66	39.06	36.49	11.86	5.71	9.07	8.88	-2.05889	0.24	2.50949e-06
Solyc12g056610	Short-chain dehydrogenase/reductase (AHRD V1 **-- Q6DLW2_SOLTU); contains Interpro domain(s) IPR002347 Glucose/ribitol dehydrogenase	17.98	13.32	16.54	15.95	5.74	2	3.83	3.86	-2.05889	0.24	5.2917e-07
Solyc03g111820	Sieve element-occluding protein 3 (AHRD V1 **-- B5THF7_MEDTR)	146.72	111.31	126.69	128.24	40.53	20.68	30.02	30.41	-2.05889	0.24	8.48991e-08
Solyc01g096510	Sigma factor binding protein 1 (AHRD V1 *-*- D1MWZ4_CITLA); contains Interpro domain(s) IPR008889 VQ	0.36	0.4	0.89	0.55	2.84	3.78	4.62	3.75	2.76977	6.82	0.000161968
Solyc06g048800	Soluble starch synthase 1, chloroplastic/amyloplastic (AHRD V1 *-*- SSY1_SOLTU)	0.92	0	0.13	0.35	1.09	2.16	2.24	1.83	2.38681	5.23	0.0168575
Solyc07g063920	Solute carrier family 22 member 6 (AHRD V1 ***- B5X2P9_SALSA); contains Interpro domain(s) IPR016196 Major facilitator superfamily, general substrate transporter	0.75	0.44	0.96	0.72	0.2	0.1	0.16	0.15	-2.25154	0.21	0.0409038
Solyc06g059710	Stearoyl-acyl carrier protein desaturase (AHRD V1 **** Q8LA10_ARATH); contains Interpro domain(s) IPR005067 Fatty acid desaturase, type 2	57.09	42.83	41.4	47.11	21.43	10.66	14.07	15.39	-1.59946	0.33	0.00358711
Solyc04g078710	Subtilisin-like protease (AHRD V1 **-- O82777_SOLLC); contains Interpro domain(s) IPR015500 Peptidase S8, subtilisin-related	0.77	0.76	0.9	0.81	0.1	0.16	0.29	0.18	-2.18442	0.22	0.00911828
Solyc03g119930	Sulfate transporter like protein (AHRD V1 **** Q0WP36_ARATH); contains Interpro domain(s) IPR011547 Sulphate transporter	3.88	4.98	5.95	4.94	13.2	13.2	18.03	14.81	1.58496	3	0.000114807
Solyc05g012970	Sulfotransferase family protein (AHRD V1 **** D7LQL2_ARALY); contains Interpro domain(s) IPR000863 Sulfotransferase	9.61	6.66	9.13	8.47	2.5	1.09	2.44	2.01	-2.05889	0.24	1.70349e-06
Solyc05g006860	Thioredoxin H (AHRD V1 ***- Q4U0W0_NICAL); contains Interpro domain(s) IPR015467 Thioredoxin, core	1.46	1.69	0.62	1.26	6.95	9.91	5.1	7.32	2.53854	5.81	2.95934e-06
Solyc05g006850	Thioredoxin H (AHRD V1 ***- Q4U0W0_NICAL); contains Interpro domain(s) IPR015467 Thioredoxin, core	446.38	195.37	186.89	276.21	991.69	989.79	1091.97	1024.48	1.89142	3.71	7.64356e-10
Solyc08g079060	Trehalose 6-phosphate phosphatase (AHRD V1 ***- D4QAK5_TOBAC); contains Interpro domain(s) IPR003337 Trehalose-phosphatase	1.83	2.65	2.91	2.46	1.11	0.79	0.33	0.74	-1.73697	0.3	0.00294528
Solyc10g084890	UDP-glucosyltransferase (AHRD V1 ***- C0LNQ9_MAIZE); contains Interpro domain(s) IPR002213 UDP-glucuronosyl/UDP-glucosyltransferase	4.08	5.79	6.55	5.47	1.47	1.08	1.54	1.36	-2	0.25	3.02522e-08
Solyc10g079350	UDP-glucosyltransferase HvUGT5876 (AHRD V1 ***- D3WYW1_HORVD); contains Interpro domain(s) IPR002213 UDP-glucuronosyl/UDP-glucosyltransferase	14.55	30.13	40.58	28.42	3.6	6.73	3.43	4.59	-2.64386	0.16	0.00328555
Solyc06g076920	Undecaprenyl pyrophosphate synthase (AHRD V1 **** D8G636_9CYAN); contains Interpro domain(s) IPR001441 Di-trans-poly-cis-decaprenylcistransferase-like	6.48	5.02	5.77	5.76	1.64	1.2	0.58	1.14	-2.32193	0.2	8.65135e-08
Solyc12g007240	Unknown Protein (AHRD V1)	0	0	0	0	0.91	0.85	1.19	0.98	6.61471	98	0.0484333
Solyc05g043290	Unknown Protein (AHRD V1)	0	0	0	0	0.61	1.14	1.2	0.98	6.61471	98	0.0458686
Solyc11g013210	Unknown Protein (AHRD V1)	0	0	0	0	0.62	0.77	1.09	0.83	6.37504	83	0.0412897
Solyc04g077750	Unknown Protein (AHRD V1)	0.34	0.25	0	0.2	5.63	8.58	8	7.4	5.20945	37	2.69294e-08
Solyc10g079810	Unknown Protein (AHRD V1)	0	0	0.35	0.12	3.18	2.31	3.63	3.04	4.66278	25.33	0.00510759
Solyc01g108710	Unknown Protein (AHRD V1)	0	0.38	0.51	0.3	7.81	3.64	7.64	6.36	4.40599	21.2	0.000944232
Solyc06g076080	Unknown Protein (AHRD V1)	0	1.72	0	0.57	2.94	5.85	6.04	4.94	3.11603	8.67	0.00731543
Solyc04g056520	Unknown Protein (AHRD V1)	0.56	0.14	0	0.23	1.84	2.02	2.07	1.98	3.10601	8.61	0.0107819
Solyc04g025700	Unknown Protein (AHRD V1)	0.56	0.1	0	0.22	2.12	0.85	2.38	1.78	3.01614	8.09	0.0469509
Solyc03g119180	Unknown Protein (AHRD V1)	1.13	2.24	1.88	1.75	9.74	12.28	19.6	13.87	2.98732	7.93	0.00275734
Solyc10g050510	Unknown Protein (AHRD V1)	1.49	2.57	2.97	2.34	17.34	9.13	19.53	15.33	2.71149	6.55	0.00607278
Solyc01g066290	Unknown Protein (AHRD V1)	3.01	2.23	2.7	2.65	16.23	20.02	15.86	17.37	2.71149	6.55	1.3249e-10
Solyc01g109090	Unknown Protein (AHRD V1)	7.17	3.63	6.39	5.73	24.06	39.14	45.92	36.37	2.66676	6.35	4.04799e-05
Solyc05g052890	Unknown Protein (AHRD V1)	1.38	1.03	1.58	1.33	8.26	8.3	7.64	8.07	2.6017	6.07	1.5403e-07
Solyc08g067630	Unknown Protein (AHRD V1)	2.42	0.83	1.67	1.64	6.78	9.22	9.67	8.56	2.38405	5.22	9.65003e-08
Solyc11g007190	Unknown Protein (AHRD V1)	6.77	3.25	1.59	3.87	14.83	16.91	28.69	20.14	2.37851	5.2	0.0173627
Solyc08g083050	Unknown Protein (AHRD V1)	3.61	2.5	2.32	2.81	9.28	13.4	20.74	14.47	2.36457	5.15	0.0168432
Solyc05g054850	Unknown Protein (AHRD V1)	0.39	0.23	0.08	0.23	1	1.75	0.75	1.17	2.34767	5.09	0.00777658
Solyc06g068620	Unknown Protein (AHRD V1)	36.21	17.88	19.54	24.54	122.88	130.06	117.88	123.61	2.33342	5.04	1.67585e-25
Solyc10g018120	Unknown Protein (AHRD V1)	0.17	0.25	0.28	0.23	1.07	1.52	0.79	1.13	2.29572	4.91	0.00200423
Solyc12g062690	Unknown Protein (AHRD V1)	12.02	1.57	4.93	6.17	32.76	33.36	22.57	29.56	2.26003	4.79	6.83995e-07
Solyc12g005690	Unknown Protein (AHRD V1)	1.73	0.48	0.86	1.02	3.44	3.67	4.81	3.97	1.95977	3.89	0.0107948
Solyc03g044530	Unknown Protein (AHRD V1)	2.81	0.69	0.23	1.24	4.26	5.84	2.95	4.35	1.81147	3.51	0.037115
Solyc02g068030	Unknown Protein (AHRD V1)	3.42	3.73	4.51	3.89	12.16	10.73	17.79	13.56	1.80323	3.49	0.00507557
Solyc02g032360	Unknown Protein (AHRD V1)	31.3	6.24	8.39	15.31	42.97	50.25	63.89	52.37	1.774	3.42	0.00993669
Solyc08g082190	Unknown Protein (AHRD V1)	2835.13	1314.24	1186.84	1778.74	5432.25	5779.54	6142.14	5784.64	1.70044	3.25	5.31019e-08
Solyc02g091380	Unknown Protein (AHRD V1)	1.6	1.98	5.58	3.05	6.28	11.08	9.31	8.89	1.54102	2.91	0.00408855
Solyc08g062290	Unknown Protein (AHRD V1)	30.77	39.33	40.54	36.88	10.18	10.77	14	11.65	-1.64386	0.32	1.12349e-05
Solyc05g024190	Unknown Protein (AHRD V1)	9.59	12.79	12.42	11.6	3.28	2.49	4.27	3.35	-1.78588	0.29	0.00849355
Solyc01g103200	Unknown Protein (AHRD V1)	9.93	11.18	12.77	11.29	2.29	3.38	4.2	3.29	-1.78588	0.29	6.14941e-07
Solyc02g084580	Unknown Protein (AHRD V1)	3.09	5.28	3.08	3.82	0.72	0.9	1.06	0.89	-2.12029	0.23	0.0182541
Solyc09g092740	Unknown Protein (AHRD V1); contains Interpro domain(s) IPR010800 Glycine rich	125.73	85.5	114.98	108.74	35.94	19.52	27.74	27.73	-1.94342	0.26	9.01813e-06
Solyc10g076300	UPF0497 membrane protein At2g38480 (AHRD V1 ***- U497C_ARATH); contains Interpro domain(s) IPR006702 Uncharacterised protein family UPF0497, trans-membrane plant	4.71	4.76	4.41	4.63	1.63	1.35	1.38	1.45	-1.68966	0.31	0.00488412
Solyc11g005710	WD-40 repeat family protein (AHRD V1 **-- D7MSZ0_ARALY); contains Interpro domain(s) IPR020472 G-protein beta WD-40 repeat, region	0.95	1.28	1.68	1.3	0.39	0.47	0.42	0.43	-1.59946	0.33	0.0135048
Solyc08g062490	WRKY transcription factor 16 (AHRD V1 **** C9DI05_9ROSI); contains Interpro domain(s) IPR003657 DNA-binding WRKY	1.4	0.92	2.63	1.65	3.66	6.09	7.27	5.67	1.78241	3.44	0.0119076
Solyc03g116890	WRKY transcription factor 2 (AHRD V1 **** C0L2R9_SOLLC); contains Interpro domain(s) IPR003657 DNA-binding WRKY	0.73	0.72	0.32	0.59	1.65	2.36	3.35	2.45	2.05311	4.15	0.0203552
Solyc09g014990	WRKY-like transcription factor (AHRD V1 **** Q06B53_SOLPE); contains Interpro domain(s) IPR003657 DNA-binding WRKY	0.21	0.28	0.37	0.29	0.89	1.33	1.39	1.2	2.04963	4.14	0.00251362
Solyc07g052980	Xyloglucan endotransglucosylase/hydrolase 5 (AHRD V1 **** C0IRH8_MALDO); contains Interpro domain(s) IPR016455 Xyloglucan endotransglucosylase/hydrolase	351.75	417.53	427.23	398.84	64.95	98.8	58.76	74.17	-2.39593	0.19	2.06112e-34
Solyc12g011030	Xyloglucan endotransglucosylase/hydrolase 7 (AHRD V1 ***- C0IRG6_ACTDE); contains Interpro domain(s) IPR016455 Xyloglucan endotransglucosylase/hydrolase	10.58	9.27	7.7	9.18	0.62	1.54	1.81	1.32	-2.8365	0.14	5.48228e-08
Solyc09g092520	Xyloglucan endotransglucosylase/hydrolase 8 (AHRD V1 **** C0IRG7_ACTDE); contains Interpro domain(s) IPR016455 Xyloglucan endotransglucosylase/hydrolase	87.52	87.07	81.18	85.26	14.19	19.12	15.69	16.33	-2.39593	0.19	1.87666e-26
Solyc12g005750	Zinc finger protein CONSTANS-LIKE 4 (AHRD V1 *--- COL4_ARATH); contains Interpro domain(s) IPR000315 Zinc finger, B-box	4.63	1.71	2.56	2.97	10.74	10.31	13.17	11.41	1.94111	3.84	1.55432e-05
Solyc07g052620	Zinc finger protein CONSTANS-LIKE 4 (AHRD V1 *-*- COL4_ARATH); contains Interpro domain(s) IPR000315 Zinc finger, B-box	0.22	0.32	0.43	0.32	3.61	3.06	2.89	3.19	3.31759	9.97	0.000860482
