# Supplementary material for: The tomato yellow leaf curl virus C4 protein alters the expression of plant developmental genes correlating to leaf upward cupping phenotype in tomato
Source: PLoS One. 2022 May 12;17(5):e0257936. doi: 10.1371/journal.pone.0257936 (PMC9098041; doi:10.1371/journal.pone.0257936)
Supplement: S2 Dataset — (XLSX) [file pone.0257936.s007.xlsx]

## Sheet: Up
Supplementary dataset S2. Up-regulated differentially expressed genes (DEGs) between the TYLCV C4 transgenic line (C4-C) and the control transgenic GFP line (GFP1)
GeneID	Annotation	GFP1				C4-C				log2fold	ratio	adjusted P-value
		GFP1-1	GFP1-2	GFP1-3	mean	C4-C-1	C4-C-2	C4-C-3	mean
Solyc05g051720	Glutaredoxin (AHRD V1 ***- B9I9V9_POPTR); contains Interpro domain(s) IPR011905 Glutaredoxin-like, plant II	0	0	0	0	2.25	1.4	4	2.55	7.99435	255	0.00803556
Solyc04g011840	Glutaredoxin (AHRD V1 **** B9I9V9_POPTR); contains Interpro domain(s) IPR011905 Glutaredoxin-like, plant II	0	0	0	0	2.29	0.78	2.85	1.97	7.62205	197	0.0192685
Solyc12g007240	Unknown Protein (AHRD V1)	0	0	0	0	0.91	0.85	1.19	0.98	6.61471	98	0.0484333
Solyc05g043290	Unknown Protein (AHRD V1)	0	0	0	0	0.61	1.14	1.2	0.98	6.61471	98	0.0458686
Solyc11g013210	Unknown Protein (AHRD V1)	0	0	0	0	0.62	0.77	1.09	0.83	6.37504	83	0.0412897
Solyc04g054620	Mutator-like transposase-like (AHRD V1 *--- Q9FH11_ARATH); contains Interpro domain(s) IPR004332 Transposase, MuDR, plant	0	0	0	0	0.3	0.47	0.72	0.5	5.64386	50	9.57348e-05
Solyc05g047680	Cytochrome P450	0	0	0.05	0.02	0.89	1.15	0.36	0.8	5.32193	40	0.000339445
Solyc04g077750	Unknown Protein (AHRD V1)	0.34	0.25	0	0.2	5.63	8.58	8	7.4	5.20945	37	2.69294e-08
Solyc09g014660	HGWP repeat containing protein-like (AHRD V1 *--- Q8LIT9_ORYSJ)	0	0	0	0	0.15	0.29	0.51	0.32	5	32	0.0193004
Solyc10g079810	Unknown Protein (AHRD V1)	0	0	0.35	0.12	3.18	2.31	3.63	3.04	4.66278	25.33	0.00510759
Solyc11g056370	NADH-quinone oxidoreductase subunit (AHRD V1 ***- A4U0C2_9PROT); contains Interpro domain(s) IPR000440 NADH:ubiquinone/plastoquinone oxidoreductase, chain 3	0.24	0	0	0.08	1.99	2.35	1.59	1.98	4.62936	24.75	0.00580059
Solyc04g011830	Glutaredoxin (AHRD V1 **** B9IBJ4_POPTR); contains Interpro domain(s) IPR011905 Glutaredoxin-like, plant II	0.55	0	0.27	0.27	7.3	3.37	8.97	6.55	4.60051	24.26	0.00118267
Solyc12g098900	Late embryogenesis abundant protein D-29 (AHRD V1 *-*- LEA29_GOSHI)	0.11	0	0	0.04	0.74	0.81	1.2	0.92	4.52356	23	0.00554413
Solyc01g108710	Unknown Protein (AHRD V1)	0	0.38	0.51	0.3	7.81	3.64	7.64	6.36	4.40599	21.2	0.000944232
Solyc10g008680	Malonyl CoA anthocyanin 3-O-glucoside-6&apos&apos-O-malonyltransferase (AHRD V1 **-* Q8GSN8_9ASTR); contains Interpro domain(s) IPR003480 Transferase	0.07	0.19	0.07	0.11	1.89	2.13	2.96	2.33	4.40463	21.18	7.66594e-09
Solyc04g011860	Glutaredoxin (AHRD V1 ***- B9I9V9_POPTR); contains Interpro domain(s) IPR011905 Glutaredoxin-like, plant II	0.27	0	0.27	0.18	3.75	1.81	5.71	3.76	4.38474	20.89	0.0183247
Solyc02g061650	Cyclin B2 (AHRD V1 **** Q9XGI1_SOLLC); contains Interpro domain(s) IPR014400 Cyclin, A/B/D/E	0	0.12	0	0.04	0.85	0.49	1.07	0.8	4.32193	20	0.00506131
Solyc02g083690	Senescence-associated protein 12 (AHRD V1 *-*- O81657_HEMSP); contains Interpro domain(s) IPR009686 Senescence-associated	0.12	0	0	0.04	0.47	1.22	0.68	0.79	4.30378	19.75	0.000494116
Solyc06g054570	Glutaredoxin family protein (AHRD V1 ***- D7LYE9_ARALY); contains Interpro domain(s) IPR011905 Glutaredoxin-like, plant II	5.44	2.01	2.71	3.39	62.59	46.45	81.98	63.67	4.23113	18.78	1.66124e-08
Solyc01g109670	MYB transcription factor (AHRD V1 *-*- Q9SIJ5_ARATH); contains Interpro domain(s) IPR015609 Molecular chaperone, heat shock protein, Hsp40, DnaJ	1.74	0.64	0	0.79	14.54	16.63	11.95	14.37	4.18507	18.19	2.02009e-10
Solyc01g100490	Nicotianamine synthase (AHRD V1 ***- A3DUI9_MALXI); contains Interpro domain(s) IPR004298 Nicotianamine synthase	0.71	0.26	0.71	0.56	11.21	7.6	9.84	9.55	4.0917	17.05	1.50992e-14
Solyc05g051730	Glutaredoxin (AHRD V1 **** B9I9V9_POPTR); contains Interpro domain(s) IPR011905 Glutaredoxin-like, plant II	0	0	1.08	0.36	4.54	3.08	6.26	4.63	3.68482	12.86	0.000943488
Solyc11g069220	MLO-like protein 3 (AHRD V1 ***- C6EWE6_VITVI); contains Interpro domain(s) IPR004326 Mlo-related protein	0.06	0	0.06	0.04	0.25	0.53	0.66	0.48	3.58496	12	0.0118052
Solyc06g050440	Peroxidase (AHRD V1 ***- Q9XIV9_TOBAC); contains Interpro domain(s) IPR002016 Haem peroxidase, plant/fungal/bacterial	0.09	0.13	0.09	0.1	1.41	0.88	1.25	1.18	3.56071	11.8	0.00157727
Solyc09g007790	Arabidopsis thaliana genomic DNA chromosome 5 P1 clone MOK16 (AHRD V1 ***- Q9LYW2_ARATH); contains Interpro domain(s) IPR007608 Protein of unknown function DUF584	0	0	0.35	0.12	1.35	1.01	1.72	1.36	3.50208	11.33	0.0334971
Solyc00g026160	Ferric reductase oxidase (AHRD V1 **** D6RVS5_HORVU); contains Interpro domain(s) IPR013121 Ferric reductase, NAD binding	0.19	0	0.25	0.15	0.53	2.01	2.41	1.65	3.45943	11	0.0423582
Solyc07g008240	Non-symbiotic hemoglobin protein (AHRD V1 ***- Q4VIX3_GOSHI); contains Interpro domain(s) IPR001032 Leghaemoglobin	2.22	1.1	6.08	3.13	29.07	22.59	47.35	33	3.3978	10.54	0.000852531
Solyc10g084880	Avr9/Cf-9 rapidly elicited protein 137 (AHRD V1 ***- Q9FQZ2_TOBAC); contains Interpro domain(s) IPR007700 Protein of unknown function DUF668	0.12	0.13	0.06	0.1	0.64	0.85	1.57	1.02	3.3505	10.2	0.0291255
Solyc11g056360	30S ribosomal protein S12 (AHRD V1 ***- C8PSU8_9SPIO); contains Interpro domain(s) IPR005679 Ribosomal protein S12, bacterial-type	0.96	0.14	0.38	0.49	5.11	4.27	5.29	4.89	3.31904	9.98	1.41535e-06
Solyc07g052620	Zinc finger protein CONSTANS-LIKE 4 (AHRD V1 *-*- COL4_ARATH); contains Interpro domain(s) IPR000315 Zinc finger, B-box	0.22	0.32	0.43	0.32	3.61	3.06	2.89	3.19	3.31759	9.97	0.000860482
Solyc04g053110	Glutaredoxin (AHRD V1 **** B9I9V9_POPTR); contains Interpro domain(s) IPR011905 Glutaredoxin-like, plant II	2.2	0.41	1.64	1.42	14.18	8.55	18.55	13.76	3.2765	9.69	0.00079771
Solyc03g006910	BHLH transcription factor-like (AHRD V1 **** Q941Z7_ORYSJ); contains Interpro domain(s) IPR011598 Helix-loop-helix DNA-binding	0.23	0	0.23	0.15	1.3	1.94	1.1	1.45	3.27352	9.67	0.00157919
Solyc07g007730	Defensin protein (AHRD V1 ***- B1N683_SOLPI); contains Interpro domain(s) IPR008177 Gamma Purothionin	0.71	1.83	0	0.85	9.94	8.51	6.04	8.16	3.26303	9.6	1.87166e-05
Solyc01g081270	Glutathione S-transferase (AHRD V1 ***- Q8H9E5_CUCMA); contains Interpro domain(s) IPR004046 Glutathione S-transferase, C-terminal	0.25	0.09	0.75	0.36	3.07	3.87	2.53	3.16	3.13422	8.78	2.63558e-06
Solyc07g053890	O-acyltransferase WSD1 (AHRD V1 **-- WSD1_ARATH); contains Interpro domain(s) IPR009721 Protein of unknown function DUF1298	0.18	0.09	0.12	0.13	1.27	0.76	1.38	1.14	3.13258	8.77	0.000183515
Solyc04g011800	Glutaredoxin (AHRD V1 **** B9I9V9_POPTR); contains Interpro domain(s) IPR011905 Glutaredoxin-like, plant II	0.55	0	0.27	0.27	1.67	1.94	3.47	2.36	3.12763	8.74	0.0293445
Solyc06g076080	Unknown Protein (AHRD V1)	0	1.72	0	0.57	2.94	5.85	6.04	4.94	3.11603	8.67	0.00731543
Solyc04g056520	Unknown Protein (AHRD V1)	0.56	0.14	0	0.23	1.84	2.02	2.07	1.98	3.10601	8.61	0.0107819
Solyc01g096320	Homeobox leucine zipper protein (AHRD V1 ***- Q9XH73_PRUAR); contains Interpro domain(s) IPR001356 Homeobox	3.77	2.79	1.53	2.7	20.95	23.07	25.64	23.22	3.10434	8.6	5.16126e-28
Solyc08g078760	AT5g47580/MNJ7_17 (AHRD V1 ***- Q9FGJ9_ARATH)	0.15	0.11	0.42	0.23	1.75	2.5	1.62	1.96	3.09085	8.52	1.32604e-11
Solyc04g025700	Unknown Protein (AHRD V1)	0.56	0.1	0	0.22	2.12	0.85	2.38	1.78	3.01614	8.09	0.0469509
Solyc04g072700	Metal ion binding protein (AHRD V1 **-* B6U811_MAIZE); contains Interpro domain(s) IPR006121 Heavy metal transport/detoxification protein	1.87	0.83	1.49	1.4	10.81	12.55	10.57	11.31	3.01436	8.08	1.06088e-12
Solyc03g119180	Unknown Protein (AHRD V1)	1.13	2.24	1.88	1.75	9.74	12.28	19.6	13.87	2.98732	7.93	0.00275734
Solyc10g085700	Serine/threonine-protein phosphatase 7 long form homolog (AHRD V1 **-- PPP7L_ARATH); contains Interpro domain(s) IPR019557 Aminotransferase-like, plant mobile domain	0.27	0.2	0.09	0.19	2.28	1.25	0.92	1.48	2.96162	7.79	0.0272796
Solyc09g005670	HAT family dimerisation domain containing protein expressed (AHRD V1 ***- Q10BC8_ORYSJ); contains Interpro domain(s) IPR007021 Protein of unknown function DUF659	0.09	0.03	0.05	0.06	0.38	0.32	0.61	0.44	2.87381	7.33	0.0278896
Solyc03g082370	Avr9/Cf-9 rapidly elicited protein 65 (AHRD V1 ***- Q9FQZ0_TOBAC)	0.31	1.4	0	0.57	2.15	4.74	5.13	4.01	2.81558	7.04	0.0217741
Solyc04g082120	Prolyl endopeptidase (AHRD V1 **** B6U134_MAIZE); contains Interpro domain(s) IPR002470 Peptidase S9A, prolyl oligopeptidase	0.31	0.23	0.84	0.46	2.66	3.87	3.09	3.21	2.80323	6.98	2.55587e-15
Solyc01g096510	Sigma factor binding protein 1 (AHRD V1 *-*- D1MWZ4_CITLA); contains Interpro domain(s) IPR008889 VQ	0.36	0.4	0.89	0.55	2.84	3.78	4.62	3.75	2.76977	6.82	0.000161968
Solyc08g080040	Anthocyanidin synthase (AHRD V1 ***- D3XFG1_THECC); contains Interpro domain(s) IPR005123 Oxoglutarate and iron-dependent oxygenase	0.07	0.15	0.27	0.16	1.28	1.4	0.6	1.09	2.76765	6.81	0.0015532
Solyc03g097580	MtN3-like protein (AHRD V1 **-- Q9LUE3_ARATH); contains Interpro domain(s) IPR018179 RAG1-activating protein 1 homologue	2.52	1.45	0.65	1.54	9.29	12.86	9.22	10.46	2.76341	6.79	3.04374e-18
Solyc01g067440	Glutaredoxin (AHRD V1 ***- B9MZY7_POPTR); contains Interpro domain(s) IPR011905 Glutaredoxin-like, plant II	1.65	2.03	2.74	2.14	15.23	13.86	14.27	14.45	2.75489	6.75	1.05524e-09
Solyc11g071650	Beta-D-glucosidase (AHRD V1 ***- Q7XAS3_GOSHI); contains Interpro domain(s) IPR001764 Glycoside hydrolase, family 3, N-terminal	0.34	0.09	0.04	0.16	0.96	0.68	1.54	1.06	2.72901	6.63	0.0267402
Solyc10g050510	Unknown Protein (AHRD V1)	1.49	2.57	2.97	2.34	17.34	9.13	19.53	15.33	2.71149	6.55	0.00607278
Solyc01g066290	Unknown Protein (AHRD V1)	3.01	2.23	2.7	2.65	16.23	20.02	15.86	17.37	2.71149	6.55	1.3249e-10
Solyc01g109090	Unknown Protein (AHRD V1)	7.17	3.63	6.39	5.73	24.06	39.14	45.92	36.37	2.66676	6.35	4.04799e-05
Solyc00g280110	Plant-specific domain TIGR01589 family protein (AHRD V1 ***- B4FFL2_MAIZE); contains Interpro domain(s) IPR006476 Conserved hypothetical protein CHP01589, plant	1.7	2.93	0.56	1.73	11.17	9.87	11.76	10.93	2.65992	6.32	0.00120662
Solyc09g072770	mRNA clone RAFL22-93-M12 (Fragment) (AHRD V1 *-*- Q67ZI7_ARATH)	0.28	0.41	0.97	0.55	5.05	1.96	3.4	3.47	2.65764	6.31	0.0333066
Solyc08g016500	Potassium channel (AHRD V1 ***- Q9LEG6_SOLLC); contains Interpro domain(s) IPR000595 Cyclic nucleotide-binding	0.5	0.86	0.49	0.62	4.11	3.65	3.96	3.91	2.65764	6.31	3.91286e-14
Solyc12g014580	Pollen allergen Ole e 6 (AHRD V1 *-*- ALL6_OLEEU); contains Interpro domain(s) IPR015333 Pollen allergen ole e 6	0.62	0.69	0.31	0.54	2.36	4.55	3.23	3.38	2.64616	6.26	0.0238573
Solyc05g052890	Unknown Protein (AHRD V1)	1.38	1.03	1.58	1.33	8.26	8.3	7.64	8.07	2.6017	6.07	1.5403e-07
Solyc02g071730	MADS-box transcription factor AGAMOUS (AHRD V1 **-* Q8GTY3_HELAN); contains Interpro domain(s) IPR002100 Transcription factor, MADS-box IPR002487 Transcription factor, K-box	0.57	0.42	0.23	0.41	3.19	2.52	1.69	2.47	2.58976	6.02	0.000324312
Solyc06g009140	Late embryogenesis abundant 3 family protein (AHRD V1 ***- D7KBC5_ARALY); contains Interpro domain(s) IPR004926 Late embryogenesis abundant protein 3	10.12	6.4	12.46	9.66	30.3	65.03	73.61	56.31	2.5435	5.83	0.00366511
Solyc05g006860	Thioredoxin H (AHRD V1 ***- Q4U0W0_NICAL); contains Interpro domain(s) IPR015467 Thioredoxin, core	1.46	1.69	0.62	1.26	6.95	9.91	5.1	7.32	2.53854	5.81	2.95934e-06
Solyc06g083650	GDSL esterase/lipase At5g33370 (AHRD V1 ***- GDL79_ARATH); contains Interpro domain(s) IPR001087 Lipase, GDSL	0.31	0.46	0.31	0.36	1.96	1.81	2.44	2.07	2.52356	5.75	0.000124269
Solyc12g088840	Os07g0619200 protein (Fragment) (AHRD V1 ***- Q0D4L7_ORYSJ); contains Interpro domain(s) IPR018248 EF hand	48.54	24.76	24.98	32.76	181.38	188.18	178.02	182.53	2.47768	5.57	1.61775e-33
Solyc01g006300	Peroxidase (AHRD V1 **** Q43774_SOLLC); contains Interpro domain(s) IPR002016 Haem peroxidase, plant/fungal/bacterial	3.99	2.76	5.27	4.01	18.52	21.57	26.28	22.12	2.46467	5.52	2.02009e-10
Solyc06g048800	Soluble starch synthase 1, chloroplastic/amyloplastic (AHRD V1 *-*- SSY1_SOLTU)	0.92	0	0.13	0.35	1.09	2.16	2.24	1.83	2.38681	5.23	0.0168575
Solyc08g067630	Unknown Protein (AHRD V1)	2.42	0.83	1.67	1.64	6.78	9.22	9.67	8.56	2.38405	5.22	9.65003e-08
Solyc11g016930	LRR receptor-like serine/threonine-protein kinase, RLP	1.43	0.85	0.57	0.95	5.97	4.11	4.77	4.95	2.38128	5.21	1.19624e-05
Solyc11g007190	Unknown Protein (AHRD V1)	6.77	3.25	1.59	3.87	14.83	16.91	28.69	20.14	2.37851	5.2	0.0173627
Solyc05g056620	MADS-MC (AHRD V1 *-*- MEF2D_HUMAN); contains Interpro domain(s) IPR002100 Transcription factor, MADS-box IPR002487 Transcription factor, K-box	0.69	0.51	0.46	0.55	3.24	2.4	2.91	2.85	2.37295	5.18	0.000394822
Solyc08g083050	Unknown Protein (AHRD V1)	3.61	2.5	2.32	2.81	9.28	13.4	20.74	14.47	2.36457	5.15	0.0168432
Solyc01g107520	PBSP domain-containing protein (AHRD V1 **-- C9S7G7_VERA1); contains Interpro domain(s) IPR007541 Plant Basic Secretory Protein	8.74	9.17	7.14	8.35	53.48	30.41	43.8	42.56	2.3505	5.1	0.000143822
Solyc05g054850	Unknown Protein (AHRD V1)	0.39	0.23	0.08	0.23	1	1.75	0.75	1.17	2.34767	5.09	0.00777658
Solyc06g068620	Unknown Protein (AHRD V1)	36.21	17.88	19.54	24.54	122.88	130.06	117.88	123.61	2.33342	5.04	1.67585e-25
Solyc09g090980	Major allergen Mal d 1 (AHRD V1 ***- Q84LA7_MALDO); contains Interpro domain(s) IPR000916 Bet v I allergen	8.26	8.07	11.38	9.24	43.37	47.9	46.56	45.94	2.31325	4.97	1.90217e-22
Solyc09g075210	Late embryogenesis abundant protein 5 (AHRD V1 ***- Q1HGG0_9ROSI); contains Interpro domain(s) IPR004926 Late embryogenesis abundant protein 3	904.67	197.35	454.02	518.68	2328.48	2363.61	3012.77	2568.29	2.30743	4.95	4.67382e-08
Solyc03g046380	Seed maturation protein PM41 (AHRD V1 ***- Q9SWB2_SOYBN)	0.7	3.1	0.35	1.38	6.37	7.74	6.22	6.78	2.29572	4.91	0.00586827
Solyc10g018120	Unknown Protein (AHRD V1)	0.17	0.25	0.28	0.23	1.07	1.52	0.79	1.13	2.29572	4.91	0.00200423
Solyc12g062690	Unknown Protein (AHRD V1)	12.02	1.57	4.93	6.17	32.76	33.36	22.57	29.56	2.26003	4.79	6.83995e-07
Solyc08g067310	CBL-interacting protein kinase 6 (AHRD V1 ***- A0MNL4_POPTR); contains Interpro domain(s) IPR002290 Serine/threonine protein kinase	0.12	0.18	0.25	0.18	0.9	0.85	0.83	0.86	2.25701	4.78	0.0255304
Solyc06g068500	Chaperone protein DnaJ 1 (AHRD V1 *-*- D8USE3_9MICC); contains Interpro domain(s) IPR001623 Heat shock protein DnaJ, N-terminal	0.52	2.96	1.73	1.74	9.75	7.78	7.21	8.25	2.24489	4.74	2.50949e-06
Solyc06g053220	Homeobox leucine zipper protein (AHRD V1 ***- B8YIB0_MIRJA); contains Interpro domain(s) IPR001356 Homeobox	0.13	0.46	0.62	0.4	2.09	1.36	2.04	1.83	2.19535	4.58	0.0288031
Solyc09g074590	Glutaredoxin family protein (AHRD V1 **** D7LYE9_ARALY); contains Interpro domain(s) IPR011905 Glutaredoxin-like, plant II	1.37	0.41	0.27	0.68	3.34	3.5	2.45	3.1	2.18903	4.56	0.0478322
Solyc08g006520	GDU1 (AHRD V1 *-*- B6TNE4_MAIZE)	2.05	0.7	1.42	1.39	4.68	8.05	5.98	6.24	2.16672	4.49	3.23979e-06
Solyc06g075650	Aquaporin (AHRD V1 ***- D6BRE1_9ROSI); contains Interpro domain(s) IPR012269 Aquaporin	5.57	3.79	3.77	4.38	21.74	17.81	18.85	19.47	2.15381	4.45	9.33459e-16
Solyc03g034380	Lipid transfer protein (AHRD V1 ***- A5JUZ7_SESIN); contains Interpro domain(s) IPR013770 Plant lipid transfer protein and hydrophobic protein, helical	5.6	9.96	10.6	8.72	57.85	30.65	27.03	38.51	2.14405	4.42	0.0478322
Solyc06g066420	Cold induced protein-like (AHRD V1 *-*- Q94JH8_ORYSJ)	0.16	0.73	0.98	0.62	2.36	2.47	3.16	2.66	2.10098	4.29	0.0198477
Solyc03g097420	Receptor expression-enhancing protein 5 (AHRD V1 **-- C1C4Y8_RANCA); contains Interpro domain(s) IPR004345 TB2/DP1 and HVA22 related protein	3.3	1.07	0.82	1.73	7.53	6.43	7.82	7.26	2.07039	4.2	6.51257e-05
Solyc10g076740	Isoamyl acetate-hydrolyzing esterase (AHRD V1 **-- B6T5T9_MAIZE); contains Interpro domain(s) IPR013831 Esterase, SGNH hydrolase-type, subgroup	4.93	1.83	4.1	3.62	14.49	14.9	15.87	15.09	2.06005	4.17	1.82726e-10
Solyc03g116890	WRKY transcription factor 2 (AHRD V1 **** C0L2R9_SOLLC); contains Interpro domain(s) IPR003657 DNA-binding WRKY	0.73	0.72	0.32	0.59	1.65	2.36	3.35	2.45	2.05311	4.15	0.0203552
Solyc10g083260	Arabidopsis thaliana genomic DNA chromosome 5 P1 clone MOK16 (AHRD V1 **-- Q9LYW2_ARATH); contains Interpro domain(s) IPR007608 Protein of unknown function DUF584	3.02	2.79	2.63	2.81	13.46	8.36	13.16	11.66	2.05311	4.15	0.000690006
Solyc09g014990	WRKY-like transcription factor (AHRD V1 **** Q06B53_SOLPE); contains Interpro domain(s) IPR003657 DNA-binding WRKY	0.21	0.28	0.37	0.29	0.89	1.33	1.39	1.2	2.04963	4.14	0.00251362
Solyc06g051940	Protein phosphatase 2C (AHRD V1 **** A1IGC7_TOBAC); contains Interpro domain(s) IPR015655 Protein phosphatase 2C	12.07	11.97	11.64	11.89	42.53	41.12	60.06	47.9	2.01078	4.03	4.6871e-05
Solyc09g098770	cytochrome P450	0.46	0.34	0.62	0.47	1.9	2.01	1.77	1.89	2.0072	4.02	0.000144752
Solyc02g080120	Gibberellin 2-beta-dioxygenase 7 (AHRD V1 **-* B6SZM8_MAIZE); contains Interpro domain(s) IPR005123 Oxoglutarate and iron-dependent oxygenase	2.45	1.98	0.52	1.65	5.92	7.81	6.06	6.6	2	4	2.35478e-09
Solyc06g075170	Arabidopsis thaliana genomic DNA chromosome 5 P1 clone MOK16 (AHRD V1 ***- Q9LYW2_ARATH); contains Interpro domain(s) IPR007608 Protein of unknown function DUF584	8.62	13.93	11.86	11.47	51.74	37.92	46.74	45.47	1.9855	3.96	4.79554e-08
Solyc12g005690	Unknown Protein (AHRD V1)	1.73	0.48	0.86	1.02	3.44	3.67	4.81	3.97	1.95977	3.89	0.0107948
Solyc06g008620	Protein tolB (AHRD V1 *-*- D3SF14_THISK); contains Interpro domain(s) IPR011042 Six-bladed beta-propeller, TolB-like	0.34	0.44	0.34	0.37	1.27	1.59	1.46	1.44	1.95977	3.89	0.000324754
Solyc05g009500	Peptide transporter (AHRD V1 **-* A6YJX4_9MAGN); contains Interpro domain(s) IPR000109 TGF-beta receptor, type I/II extracellular region	11.73	11.02	7.46	10.07	44.8	34.2	38.52	39.17	1.95977	3.89	1.28867e-09
Solyc03g121850	Aleurone layer morphogenesis protein (AHRD V1 *-*- Q7XZV4_ORYSJ)	0.96	0.34	0.61	0.64	2.55	2.2	2.68	2.48	1.95606	3.88	4.74669e-06
Solyc01g067460	Glutaredoxin family protein (AHRD V1 ***- D7MAF1_ARALY); contains Interpro domain(s) IPR011905 Glutaredoxin-like, plant II	31.86	13.83	17.78	21.16	83.64	70.09	92.56	82.1	1.95606	3.88	6.83995e-07
Solyc03g043740	Hydroxyproline-rich glycoprotein (AHRD V1 ***- A9YWR1_MEDTR)	1.42	1.06	2.03	1.5	4.79	6.34	6.19	5.77	1.94486	3.85	0.000751804
Solyc12g005750	Zinc finger protein CONSTANS-LIKE 4 (AHRD V1 *--- COL4_ARATH); contains Interpro domain(s) IPR000315 Zinc finger, B-box	4.63	1.71	2.56	2.97	10.74	10.31	13.17	11.41	1.94111	3.84	1.55432e-05
Solyc03g116700	Blue copper protein (AHRD V1 **-- D1MWY8_CITLA); contains Interpro domain(s) IPR003245 Plastocyanin-like	3.98	3.4	2.89	3.42	11.84	12.12	15.32	13.09	1.93734	3.83	5.41299e-08
Solyc01g108790	3-hydroxyisobutyryl-CoA hydrolase-like protein 2, mitochondrial (AHRD V1 ***- HIBC5_ARATH)	1.28	1.78	1.59	1.55	7.4	4.45	5.58	5.81	1.90689	3.75	0.00120016
Solyc06g074620	Os02g0448600 protein (Fragment) (AHRD V1 *--- Q0E1G8_ORYSJ)	0.75	1.67	0.75	1.06	3.43	3.83	4.58	3.95	1.89918	3.73	0.00449525
Solyc02g078150	Plant-specific domain TIGR01615 family protein (AHRD V1 *-*- B6UDN7_MAIZE); contains Interpro domain(s) IPR006502 Protein of unknown function DUF506, plant	1.1	1.9	4.83	2.61	10.36	7.25	11.42	9.68	1.89142	3.71	0.00235822
Solyc05g006850	Thioredoxin H (AHRD V1 ***- Q4U0W0_NICAL); contains Interpro domain(s) IPR015467 Thioredoxin, core	446.38	195.37	186.89	276.21	991.69	989.79	1091.97	1024.48	1.89142	3.71	7.64356e-10
Solyc04g081770	GDSL esterase/lipase At5g42170 (AHRD V1 ***- GDL90_ARATH); contains Interpro domain(s) IPR001087 Lipase, GDSL	1.24	1.41	0.99	1.21	4.52	3.98	4.73	4.41	1.86394	3.64	1.46591e-05
Solyc03g097410	Inositol-tetrakisphosphate 1-kinase 1 (AHRD V1 **** B6TJ44_MAIZE); contains Interpro domain(s) IPR008656 Inositol 1, 3, 4-trisphosphate 56-kinase	1.41	0.52	0.96	0.96	2.34	5.39	2.67	3.47	1.852	3.61	0.0289706
Solyc11g011440	Aspartic proteinase nepenthesin-1 (AHRD V1 **-- B6TS94_MAIZE); contains Interpro domain(s) IPR001461 Peptidase A1	5.36	2.9	5.6	4.62	14.54	14.08	21.14	16.59	1.84398	3.59	0.000616143
Solyc03g044530	Unknown Protein (AHRD V1)	2.81	0.69	0.23	1.24	4.26	5.84	2.95	4.35	1.81147	3.51	0.037115
Solyc02g068030	Unknown Protein (AHRD V1)	3.42	3.73	4.51	3.89	12.16	10.73	17.79	13.56	1.80323	3.49	0.00507557
Solyc05g052470	Ferritin (AHRD V1 ***- A7UGG8_SOLTU); contains Interpro domain(s) IPR001519 Ferritin, N-terminal	1.09	0.97	2.18	1.41	5.31	5.15	4.22	4.89	1.79494	3.47	5.70756e-05
Solyc05g053760	Chaperone protein dnaJ 20 (AHRD V1 ***- B6U349_MAIZE); contains Interpro domain(s) IPR001623 Heat shock protein DnaJ, N-terminal	39.63	31.59	46.77	39.33	129.88	116.98	161.71	136.19	1.79077	3.46	2.25033e-06
Solyc05g008250	Myb-like transcription factor 6 (AHRD V1 **** Q8H256_GOSHI); contains Interpro domain(s) IPR015495 Myb transcription factor	0.63	0.12	1.1	0.62	1.32	2.53	2.58	2.14	1.7866	3.45	0.0480146
Solyc08g062490	WRKY transcription factor 16 (AHRD V1 **** C9DI05_9ROSI); contains Interpro domain(s) IPR003657 DNA-binding WRKY	1.4	0.92	2.63	1.65	3.66	6.09	7.27	5.67	1.78241	3.44	0.0119076
Solyc02g032360	Unknown Protein (AHRD V1)	31.3	6.24	8.39	15.31	42.97	50.25	63.89	52.37	1.774	3.42	0.00993669
Solyc12g013620	NAC domain protein IPR003441 (AHRD V1 ***- B9N1K9_POPTR); contains Interpro domain(s) IPR003441 No apical meristem (NAM) protein	8.33	5.39	4.03	5.92	14.85	22.15	23.58	20.19	1.76977	3.41	0.000107405
Solyc04g014220	RING finger protein (AHRD V1 *-*- C6EUD3_SOYBN); contains Interpro domain(s) IPR018957 Zinc finger, C3HC4 RING-type	0.45	0.56	0.15	0.39	1.03	1.32	1.62	1.32	1.75702	3.38	0.0431589
Solyc02g065010	EF hand family protein (AHRD V1 ***- B6UAJ2_MAIZE); contains Interpro domain(s) IPR011992 EF-Hand type	7.64	2.3	1.41	3.78	10.96	13.88	13.44	12.76	1.75702	3.38	0.000915894
Solyc12g006850	Potassium channel (AHRD V1 ***- Q9LEG6_SOLLC); contains Interpro domain(s) IPR002110 Ankyrin	0.99	0.33	0.45	0.59	1.87	1.66	2.38	1.97	1.73985	3.34	0.00210258
Solyc02g065730	MADS box transcription factor (AHRD V1 ***- Q689E7_GENTR); contains Interpro domain(s) IPR002100 Transcription factor, MADS-box	1.93	4.99	4.8	3.91	13.71	13.51	11.62	12.95	1.72683	3.31	4.48875e-08
Solyc08g082190	Unknown Protein (AHRD V1)	2835.13	1314.24	1186.84	1778.74	5432.25	5779.54	6142.14	5784.64	1.70044	3.25	5.31019e-08
Solyc04g005380	Ninja-family protein Os03g0214200 (AHRD V1 ***- NNJA1_ORYSJ); contains Interpro domain(s) IPR012463 Protein of unknown function DUF1675	3.31	4.41	4.25	3.99	12.95	9.57	16.2	12.91	1.69599	3.24	0.00569881
Solyc10g050890	Nitrite reductase (AHRD V1 ***- Q76G13_TOBAC); contains Interpro domain(s) IPR006067 Nitrite and sulphite reductase 4Fe-4S region	2.13	1.4	1.93	1.82	4.99	5.73	6.86	5.86	1.68706	3.22	5.3439e-07
Solyc01g066680	Phylloplanin (AHRD V1 *-*- Q1PCF2_TOBAC)	183.07	94.49	72.15	116.57	440.6	280.3	397.92	372.94	1.67807	3.2	0.00453891
Solyc05g024160	Pyruvate dehydrogenase E1 component subunit beta (AHRD V1 **-* B6T6H3_MAIZE); contains Interpro domain(s) IPR005475 Transketolase, central region	0.68	0.45	0.53	0.55	1.62	1.79	1.81	1.74	1.65992	3.16	0.0152546
Solyc08g006750	Decarboxylase family protein (AHRD V1 ***- B1ILJ6_CLOBK); contains Interpro domain(s) IPR002129 Pyridoxal phosphate-dependent decarboxylase	0.42	1.17	0.6	0.73	2.58	2	2.34	2.31	1.65992	3.16	0.00263642
Solyc10g075070	Non-specific lipid-transfer protein (AHRD V1 ***- A7UGG9_SOLTU); contains Interpro domain(s) IPR013770 Plant lipid transfer protein and hydrophobic protein, helical	119.06	86.91	122.03	109.33	336.44	362.37	329.96	342.92	1.65076	3.14	1.79937e-19
Solyc09g092640	Cytochrome P450	0.69	0.77	1.15	0.87	3.23	2.28	2.65	2.72	1.64616	3.13	0.000265928
Solyc11g010250	Avr9/Cf-9 rapidly elicited protein 75 (AHRD V1 ***- Q9FQY9_TOBAC)	30.48	30.4	12.1	24.33	52.95	75.27	99.53	75.92	1.64155	3.12	0.0290933
Solyc03g080190	Flavanone 3-hydroxylase-like protein (AHRD V1 **-- Q9FLV0_ARATH); contains Interpro domain(s) IPR005123 Oxoglutarate and iron-dependent oxygenase	3.26	1.67	3.83	2.92	8.07	10.58	8.7	9.12	1.64155	3.12	1.27066e-08
Solyc04g011880	Glutaredoxin (AHRD V1 ***- B9IBJ4_POPTR); contains Interpro domain(s) IPR011905 Glutaredoxin-like, plant II	4.94	1.22	2.74	2.97	11.05	6.87	9.79	9.24	1.63691	3.11	0.0163381
Solyc04g077990	LOB domain protein 38 (AHRD V1 *-*- D7LT02_ARALY); contains Interpro domain(s) IPR004883 Lateral organ boundaries, LOB	1.24	0.92	1.51	1.22	3.56	4.43	3.28	3.76	1.62293	3.08	0.00614896
Solyc06g007580	Plant-specific domain TIGR01615 family protein (AHRD V1 *-*- B6SS18_MAIZE); contains Interpro domain(s) IPR006502 Protein of unknown function DUF506, plant	0.66	0.7	1.88	1.08	3.44	2.58	3.92	3.31	1.61353	3.06	0.00605702
Solyc11g011690	Auxin-responsive protein (AHRD V1 ***- A8IXW9_BRACM); contains Interpro domain(s) IPR003676 Auxin responsive SAUR protein	3.23	1.27	3.59	2.7	7.93	7.43	9.44	8.27	1.61353	3.06	0.000288865
Solyc04g082050	Cellular retinaldehyde-binding/triple function C-terminal (AHRD V1 **-- B6SN40_MAIZE); contains Interpro domain(s) IPR001251 Cellular retinaldehyde-binding/triple function, C-terminal	8.93	4.31	5.66	6.3	16.24	20.69	20.1	19.01	1.59455	3.02	1.23245e-08
Solyc03g119930	Sulfate transporter like protein (AHRD V1 **** Q0WP36_ARATH); contains Interpro domain(s) IPR011547 Sulphate transporter	3.88	4.98	5.95	4.94	13.2	13.2	18.03	14.81	1.58496	3	0.000114807
Solyc10g085420	Os03g0816700 protein (Fragment) (AHRD V1 ***- Q0DMC9_ORYSJ); contains Interpro domain(s) IPR007612 Protein of unknown function DUF567	2.37	2.73	3.8	2.97	7.39	9.43	9.77	8.86	1.57531	2.98	1.63646e-05
Solyc01g109500	BURP domain-containing protein (AHRD V1 *--- B2ZPK5_SOLTU); contains Interpro domain(s) IPR004873 BURP	1.25	0.77	1.46	1.16	3.65	3.68	2.95	3.43	1.5656	2.96	0.000179786
Solyc01g081310	Glutathione-S-transferase (AHRD V1 ***- B2BY02_9BRAS); contains Interpro domain(s) IPR004045 Glutathione S-transferase, N-terminal IPR017933 Glutathione S-transferase/chloride channel, C-terminal	5.63	2.41	1.87	3.3	9.98	9.62	9.66	9.75	1.56071	2.95	5.53136e-05
Solyc06g072770	RNA recognition motif-containing protein (AHRD V1 **-- D7M9G3_ARALY); contains Interpro domain(s) IPR001395 Aldo/keto reductase	1.94	1.38	1.47	1.6	4.77	4.72	4.6	4.7	1.55582	2.94	5.6376e-05
Solyc11g073120	MYB transcription factor (AHRD V1 *-*- Q56UT4_ORYSJ); contains Interpro domain(s) IPR015495 Myb transcription factor	43.86	21.05	33.48	32.8	84.65	88.88	115.21	96.25	1.5509	2.93	0.000152481
Solyc03g120990	Malic enzyme (AHRD V1 ***- O04935_SOLLC); contains Interpro domain(s) IPR012302 Malic enzyme, NAD-binding	1.28	0.98	1.14	1.13	3.54	4.07	2.32	3.31	1.5509	2.93	1.39945e-05
Solyc02g091380	Unknown Protein (AHRD V1)	1.6	1.98	5.58	3.05	6.28	11.08	9.31	8.89	1.54102	2.91	0.00408855
Solyc05g006990	Nitrate transporter (AHRD V1 **-* Q7XAK5_PRUPE); contains Interpro domain(s) IPR000109 TGF-beta receptor, type I/II extracellular region	6.17	3.03	3.79	4.33	10.1	15.34	12.2	12.55	1.53605	2.9	2.01003e-06
Solyc03g111690	Pectate lyase (AHRD V1 **** Q2Z1Y4_PRUMU); contains Interpro domain(s) IPR002022 Pectate lyase/Amb allergen	49.16	59.75	72.33	60.41	168.3	159.27	196.53	174.7	1.53107	2.89	5.62783e-09
Solyc01g097240	Pathogenesis-related protein 4B (Fragment) (AHRD V1 **-- Q6LBM4_TOBAC); contains Interpro domain(s) IPR018226 Barwin, conserved site IPR001153 Barwin	3.93	3.93	3.13	3.66	11.34	11.31	8.9	10.52	1.52105	2.87	0.00026591
Solyc01g111280	Cold shock protein-1 (AHRD V1 *-*- Q8LPA7_WHEAT); contains Interpro domain(s) IPR002059 Cold-shock protein, DNA-binding	11.51	6.09	3.6	7.07	18.98	22.89	19.05	20.31	1.52105	2.87	1.09967e-05
Solyc12g099790	Calcium-dependent protein kinase 17 (AHRD V1 ***- Q6KC53_NICPL); contains Interpro domain(s) IPR002290 Serine/threonine protein kinase	1	0.63	1.26	0.96	2.4	2.46	3.37	2.74	1.51096	2.85	0.000804727
