# Supplementary material for: The tomato yellow leaf curl virus C4 protein alters the expression of plant developmental genes correlating to leaf upward cupping phenotype in tomato
Source: PLoS One. 2022 May 12;17(5):e0257936. doi: 10.1371/journal.pone.0257936 (PMC9098041; doi:10.1371/journal.pone.0257936)
Supplement: S3 Dataset — (XLSX) [file pone.0257936.s008.xlsx]

## Sheet: Down
Supplementary dataset S3. Down-regulated differentially expressed genes (DEGs) between the TYLCV C4 transgenic line (C4-C) and the control transgenic GFP line (GFP1)
GeneID	Annotation	GFP1_RPKM				C4-C_RPKM				log2fold	ratio	adjusted P-value
		GFP1-1	GFP1-2	GFP1-3	mean	C4-C-1	C4-C-2	C4-C-3	mean
Solyc04g064610	RAG1-activating protein 1 homolog (AHRD V1 **-- R1AP1_DROPS); contains Interpro domain(s) IPR018179 RAG1-activating protein 1 homologue	1.72	3.22	3.88	2.94	0.87	1.35	0.85	1.02	-1.51457	0.35	0.0450425
Solyc01g091670	Progesterone 5-beta-reductase (AHRD V1 ***- D6N9X0_NEROL); contains Interpro domain(s) IPR016040 NAD(P)-binding domain	11.01	8.69	7.46	9.05	5.14	2.31	2.14	3.2	-1.51457	0.35	0.0321518
Solyc09g015840	Receptor-like kinase (AHRD V1 ***- C6ZRN8_SOYBN)	3.18	5.3	5.22	4.57	1.45	1.57	1.77	1.6	-1.51457	0.35	0.0195729
Solyc01g010910	MYB transcription factor (AHRD V1 *-*- Q6R098_ARATH); contains Interpro domain(s) IPR015495 Myb transcription factor	4.98	10.01	8.41	7.8	2.89	2.31	2.95	2.72	-1.51457	0.35	0.00726286
Solyc05g007010	Glyoxal oxidase (AHRD V1 ***- B6TJK4_MAIZE); contains Interpro domain(s) IPR009880 Glyoxal oxidase, N-terminal	1.54	2.25	1.59	1.79	0.64	0.7	0.52	0.62	-1.51457	0.35	0.00702499
Solyc04g078970	Genomic DNA chromosome 5 P1 clone MBD2 (AHRD V1 *-*- Q9FMN1_ARATH); contains Interpro domain(s) IPR008545 Protein of unknown function DUF827, plant	3.89	5.83	4.35	4.69	1.33	1.72	1.89	1.65	-1.51457	0.35	0.00036721
Solyc09g090500	Cyclopropane-fatty-acyl-phospholipid synthase (AHRD V1 ***- C7LRK7_DESBD); contains Interpro domain(s) IPR003333 Cyclopropane-fatty-acyl-phospholipid synthase	13.08	10.74	11.93	11.92	5.46	3.6	3.41	4.16	-1.51457	0.35	1.55859e-06
Solyc03g058160	EPF-type Cis2-His2 zinc finger transcription factor (AHRD V1 *-** D8RBD0_SELML); contains Interpro domain(s) IPR007087 Zinc finger, C2H2-type	13.95	20.1	19.64	17.9	6.9	7.37	4.75	6.34	-1.51457	0.35	1.20372e-06
Solyc02g090930	Lipase (AHRD V1 ***- Q5S8F1_RICCO); contains Interpro domain(s) IPR002921 Lipase, class 3	3.59	2.31	2.42	2.77	1.1	0.79	0.9	0.93	-1.55639	0.34	0.028283
Solyc03g005160	Primary amine oxidase (AHRD V1 ***- B9RSR2_RICCO); contains Interpro domain(s) IPR000269 Copper amine oxidase	1.2	1.27	1.24	1.24	0.59	0.45	0.22	0.42	-1.55639	0.34	0.018891
Solyc03g025680	PAR-1c protein (AHRD V1 ***- Q43589_TOBAC); contains Interpro domain(s) IPR009489 PAR1	25.08	18.01	18.43	20.51	9.64	5.12	6.02	6.93	-1.55639	0.34	0.00678246
Solyc10g006740	Centrin 2 (Fragment) (AHRD V1 **-- Q4U4N2_PIG); contains Interpro domain(s) IPR011992 EF-Hand type	5.97	8.41	8.43	7.6	2.78	3.09	1.86	2.58	-1.55639	0.34	0.00477078
Solyc07g048050	Dopamine beta-monooxygenase (AHRD V1 **-- B6SK92_MAIZE); contains Interpro domain(s) IPR007613 Protein of unknown function DUF568, DOMON-like	3.22	3.58	3.21	3.34	1.49	1.16	0.78	1.14	-1.55639	0.34	0.00135724
Solyc06g064500	O-methyltransferase (AHRD V1 **** A5HJZ9_VITVI); contains Interpro domain(s) IPR016461 O-methyltransferase, COMT, eukaryota	6.18	6.57	8.21	6.99	2.59	2.65	2	2.41	-1.55639	0.34	3.93914e-05
Solyc05g056470	ABC transporter G family member 5 (AHRD V1 **** AB5G_ARATH); contains Interpro domain(s) IPR013525 ABC-2 type transporter	6.44	7.09	8.71	7.41	2.9	2.04	2.66	2.53	-1.55639	0.34	5.41299e-08
Solyc11g005710	WD-40 repeat family protein (AHRD V1 **-- D7MSZ0_ARALY); contains Interpro domain(s) IPR020472 G-protein beta WD-40 repeat, region	0.95	1.28	1.68	1.3	0.39	0.47	0.42	0.43	-1.59946	0.33	0.0135048
Solyc06g059710	Stearoyl-acyl carrier protein desaturase (AHRD V1 **** Q8LA10_ARATH); contains Interpro domain(s) IPR005067 Fatty acid desaturase, type 2	57.09	42.83	41.4	47.11	21.43	10.66	14.07	15.39	-1.59946	0.33	0.00358711
Solyc04g079690	Receptor-like protein kinase 2 (AHRD V1 *-*- RCH2_ARATH); contains Interpro domain(s) IPR002290 Serine/threonine protein kinase	0.94	0.99	1.41	1.11	0.18	0.52	0.38	0.36	-1.64386	0.32	0.0268938
Solyc05g010720	Enoyl-CoA hydratase (AHRD V1 *-*- D5P7B7_9MYCO); contains Interpro domain(s) IPR001753 Crotonase, core	2.77	1.77	2.32	2.29	1	0.71	0.51	0.74	-1.64386	0.32	0.00624724
Solyc06g007170	Os06g0207500 protein (Fragment) (AHRD V1 **-- Q0DDQ9_ORYSJ); contains Interpro domain(s) IPR004253 Protein of unknown function DUF231, plant	15.83	27.16	27.13	23.37	7.41	7.84	7.29	7.51	-1.64386	0.32	2.49577e-05
Solyc08g062290	Unknown Protein (AHRD V1)	30.77	39.33	40.54	36.88	10.18	10.77	14	11.65	-1.64386	0.32	1.12349e-05
Solyc12g010800	BZIP transcription factor family protein (AHRD V1 ***- D7LW03_ARALY); contains Interpro domain(s) IPR011700 Basic leucine zipper	13.73	17.88	18.82	16.81	3.57	6.09	6.43	5.36	-1.64386	0.32	6.36272e-09
Solyc07g066300	Aleurone layer morphogenesis protein (AHRD V1 *-*- Q7XZV4_ORYSJ)	20.2	16.34	18.88	18.47	6.09	6.44	5.34	5.96	-1.64386	0.32	7.64356e-10
Solyc01g105850	(E)-beta-ocimene synthase (AHRD V1 **** Q5CD81_CITUN); contains Interpro domain(s) IPR001906 Terpene synthase-like	2.64	2.33	2.93	2.63	0.69	1	0.75	0.81	-1.68966	0.31	0.022912
Solyc09g098610	cytochrome P450	1.74	1.21	1.34	1.43	0.38	0.45	0.5	0.44	-1.68966	0.31	0.020806
Solyc10g076300	UPF0497 membrane protein At2g38480 (AHRD V1 ***- U497C_ARATH); contains Interpro domain(s) IPR006702 Uncharacterised protein family UPF0497, trans-membrane plant	4.71	4.76	4.41	4.63	1.63	1.35	1.38	1.45	-1.68966	0.31	0.00488412
Solyc03g122140	L-lactate dehydrogenase (AHRD V1 ***- B2WEY8_PYRTR); contains Interpro domain(s) IPR012133 Alpha-hydroxy acid dehydrogenase, FMN-dependent	22.69	15.2	17.26	18.38	7.08	4.36	5.48	5.64	-1.68966	0.31	0.00262606
Solyc02g081390	Amine oxidase family protein (AHRD V1 **** Q1EPI3_MUSAC); contains Interpro domain(s) IPR002937 Amine oxidase	3.71	4.52	4.37	4.2	0.87	1.43	1.65	1.32	-1.68966	0.31	1.63646e-05
Solyc04g074310	RNA-binding protein 68390-68829 (AHRD V1 *--- Q9C805_ARATH); contains Interpro domain(s) IPR000504 RNA recognition motif, RNP-1	21.55	30.86	26.26	26.22	7.89	8.85	7.43	8.06	-1.68966	0.31	5.19947e-10
Solyc08g079060	Trehalose 6-phosphate phosphatase (AHRD V1 ***- D4QAK5_TOBAC); contains Interpro domain(s) IPR003337 Trehalose-phosphatase	1.83	2.65	2.91	2.46	1.11	0.79	0.33	0.74	-1.73697	0.3	0.00294528
Solyc01g008670	Cytochrome P450	9.35	4.9	6.76	7	2.43	1.69	2.07	2.06	-1.78588	0.29	0.046454
Solyc05g024190	Unknown Protein (AHRD V1)	9.59	12.79	12.42	11.6	3.28	2.49	4.27	3.35	-1.78588	0.29	0.00849355
Solyc04g007150	Alpha-glucosidase (AHRD V1 **** Q9LEC9_SOLTU); contains Interpro domain(s) IPR000322 Glycoside hydrolase, family 31	4.34	8.77	10.38	7.83	2.43	2.42	1.96	2.27	-1.78588	0.29	0.00741909
Solyc06g050840	DNA binding protein (AHRD V1 ***- B4FLH1_MAIZE)	52.33	110.53	105.49	89.45	31.28	27.69	18.37	25.78	-1.78588	0.29	0.00506131
Solyc08g063090	Delta-6-desaturase (AHRD V1 **** D3YN48_9ERIC); contains Interpro domain(s) IPR012171 Fatty acid/sphingolipid desaturase	4.11	3.56	3.68	3.78	1.32	1.18	0.83	1.11	-1.78588	0.29	9.96942e-05
Solyc01g103200	Unknown Protein (AHRD V1)	9.93	11.18	12.77	11.29	2.29	3.38	4.2	3.29	-1.78588	0.29	6.14941e-07
Solyc07g054280	Aromatic amino acid decarboxylase (AHRD V1 **** D4NUX2_CIMRA); contains Interpro domain(s) IPR010977 Aromatic-L-amino-acid decarboxylase	7.45	7.22	9.32	8	3.06	2.11	1.75	2.31	-1.78588	0.29	2.63915e-09
Solyc06g036290	Heat shock protein 90 (Fragment) (AHRD V1 **-- Q00NU9_WHEAT); contains Interpro domain(s) IPR003594 ATP-binding region, ATPase-like IPR001404 Heat shock protein Hsp90	106.6	106.05	109.15	107.27	17.38	48.33	27.18	30.96	-1.78588	0.29	4.87122e-11
Solyc11g008050	Glycogen debranching enzyme (AHRD V1 *-*- GLGX_YERPG); contains Interpro domain(s) IPR006047 Glycosyl hydrolase, family 13, catalytic region	1.24	2.7	2.77	2.24	0.42	0.7	0.78	0.63	-1.8365	0.28	0.0113863
Solyc01g089850	Cyclin-dependent protein kinase regulator Pho80 (AHRD V1 **** B6QI37_PENMQ); contains Interpro domain(s) IPR012389 Negative regulatory factor PREG	26.65	32.8	25.73	28.39	6.64	7.09	10.45	8.06	-1.8365	0.28	2.27554e-08
Solyc07g061800	Heme-binding protein 2 (AHRD V1 **** B6T0C0_MAIZE); contains Interpro domain(s) IPR006917 SOUL haem-binding protein	229.74	254.45	205.97	230.05	55.3	86.58	49.25	63.71	-1.8365	0.28	5.68848e-09
Solyc10g084390	Receptor protein kinase-like protein (AHRD V1 ***- Q9LJU5_ARATH); contains Interpro domain(s) IPR002290 Serine/threonine protein kinase	1.93	2.03	1.82	1.93	0.69	0.57	0.3	0.52	-1.88897	0.27	0.0269382
Solyc07g008710	Major latex-like protein (AHRD V1 **-- B5THI3_PANGI); contains Interpro domain(s) IPR000916 Bet v I allergen	46.32	23.57	37.34	35.74	8.73	10.42	9.71	9.62	-1.88897	0.27	0.0264465
Solyc03g007770	C4-dicarboxylate transporter/malic acid transport family protein (AHRD V1 **** D7M2F7_ARALY); contains Interpro domain(s) IPR004695 C4-dicarboxylate transporter/malic acid transport protein	7.27	5.88	4.29	5.81	1.43	1.28	1.94	1.55	-1.88897	0.27	0.00699018
Solyc06g059910	Alpha-humulene/(-)-(E)-beta-caryophyllene synthase (AHRD V1 **** HUMS_ARATH); contains Interpro domain(s) IPR005630 Terpene synthase, metal-binding domain	21.36	12.16	18.07	17.2	5.76	2.84	5.14	4.58	-1.88897	0.27	0.00424936
Solyc08g078700	Heat shock protein 22 (AHRD V1 ***- Q27JQ0_METAN); contains Interpro domain(s) IPR002068 Heat shock protein Hsp20	34.72	35.75	27.91	32.79	4.48	15.18	6.57	8.74	-1.88897	0.27	0.000279123
Solyc01g088430	CER1 (AHRD V1 **-- B6TFH3_MAIZE); contains Interpro domain(s) IPR006694 Fatty acid hydroxylase	14.64	10.31	15.57	13.51	4.94	2.73	3.09	3.59	-1.88897	0.27	1.81689e-06
Solyc11g010850	1-deoxy-D-xylulose 5-phosphate synthase 2 (AHRD V1 **** C7U111_SOLLC); contains Interpro domain(s) IPR005477 Deoxyxylulose-5-phosphate synthase	34.22	50.58	55.81	46.87	13.43	13.29	11.54	12.75	-1.88897	0.27	2.77097e-11
Solyc09g092740	Unknown Protein (AHRD V1); contains Interpro domain(s) IPR010800 Glycine rich	125.73	85.5	114.98	108.74	35.94	19.52	27.74	27.73	-1.94342	0.26	9.01813e-06
Solyc03g123590	Remorin family protein (AHRD V1 ***- D7KLC3_ARALY); contains Interpro domain(s) IPR005516 Remorin, C-terminal region	8.48	9.38	8.09	8.65	2.44	1.86	2.34	2.21	-1.94342	0.26	1.78605e-11
Solyc07g041730	Mps one binder kinase activator-like 1A (AHRD V1 **** B6TBL6_MAIZE); contains Interpro domain(s) IPR005301 Mob1/phocein	1.7	2.81	3.13	2.55	0.7	0.93	0.29	0.64	-2	0.25	0.020392
Solyc10g052500	Phenylcoumaran benzylic ether reductase 3 (AHRD V1 **** B9HRL7_POPTR); contains Interpro domain(s) IPR008030 NmrA-like	1.92	2.58	3.1	2.53	0.42	0.69	0.82	0.64	-2	0.25	0.00247248
Solyc10g084890	UDP-glucosyltransferase (AHRD V1 ***- C0LNQ9_MAIZE); contains Interpro domain(s) IPR002213 UDP-glucuronosyl/UDP-glucosyltransferase	4.08	5.79	6.55	5.47	1.47	1.08	1.54	1.36	-2	0.25	3.02522e-08
Solyc07g053450	BZIP transcription factor family protein (AHRD V1 **** D7LW03_ARALY); contains Interpro domain(s) IPR011700 Basic leucine zipper	0.89	2.13	1.78	1.6	0.38	0.56	0.22	0.39	-2.05889	0.24	0.0307551
Solyc06g059930	Sesquiterpene synthase 1 (AHRD V1 ***- Q9FQ27_SOLHA)	41.74	28.66	39.06	36.49	11.86	5.71	9.07	8.88	-2.05889	0.24	2.50949e-06
Solyc05g012970	Sulfotransferase family protein (AHRD V1 **** D7LQL2_ARALY); contains Interpro domain(s) IPR000863 Sulfotransferase	9.61	6.66	9.13	8.47	2.5	1.09	2.44	2.01	-2.05889	0.24	1.70349e-06
Solyc12g056610	Short-chain dehydrogenase/reductase (AHRD V1 **-- Q6DLW2_SOLTU); contains Interpro domain(s) IPR002347 Glucose/ribitol dehydrogenase	17.98	13.32	16.54	15.95	5.74	2	3.83	3.86	-2.05889	0.24	5.2917e-07
Solyc03g111820	Sieve element-occluding protein 3 (AHRD V1 **-- B5THF7_MEDTR)	146.72	111.31	126.69	128.24	40.53	20.68	30.02	30.41	-2.05889	0.24	8.48991e-08
Solyc10g018530	DNA mismatch repair protein MutS (AHRD V1 **** D9S3H0_9FIRM); contains Interpro domain(s) IPR000432 DNA mismatch repair protein MutS, C-terminal	9.61	10.15	7.93	9.23	2.73	2.61	1.44	2.26	-2.05889	0.24	6.65321e-08
Solyc02g084580	Unknown Protein (AHRD V1)	3.09	5.28	3.08	3.82	0.72	0.9	1.06	0.89	-2.12029	0.23	0.0182541
Solyc07g016080	Decarboxylase (AHRD V1 ***- D7G8F2_ECTSI); contains Interpro domain(s) IPR000310 Orn/Lys/Arg decarboxylase, major region	6.85	5.57	7.72	6.71	1.79	1.32	1.42	1.51	-2.12029	0.23	4.00665e-07
Solyc01g091660	Alcohol dehydrogenase (Fragment) (AHRD V1 ***- Q6R4X9_ZEAMM); contains Interpro domain(s) IPR002347 Glucose/ribitol dehydrogenase	9.21	9.31	11.44	9.99	3.13	2.3	1.37	2.27	-2.12029	0.23	1.6861e-09
Solyc04g078710	Subtilisin-like protease (AHRD V1 **-- O82777_SOLLC); contains Interpro domain(s) IPR015500 Peptidase S8, subtilisin-related	0.77	0.76	0.9	0.81	0.1	0.16	0.29	0.18	-2.18442	0.22	0.00911828
Solyc07g063920	Solute carrier family 22 member 6 (AHRD V1 ***- B5X2P9_SALSA); contains Interpro domain(s) IPR016196 Major facilitator superfamily, general substrate transporter	0.75	0.44	0.96	0.72	0.2	0.1	0.16	0.15	-2.25154	0.21	0.0409038
Solyc08g068670	Decarboxylase family protein (AHRD V1 ***- B1ILJ6_CLOBK); contains Interpro domain(s) IPR002129 Pyridoxal phosphate-dependent decarboxylase	11.73	5.93	7.11	8.26	2.07	1.23	1.84	1.71	-2.25154	0.21	0.0371083
Solyc11g067170	Fatty acyl coA reductase (AHRD V1 ***- Q8L4M0_WHEAT); contains Interpro domain(s) IPR013120 Male sterility, NAD-binding	0.4	0.73	1.04	0.72	0.31	0.05	0.09	0.15	-2.25154	0.21	0.0272065
Solyc06g051490	Pol polyprotein (AHRD V1 ***- Q94FM1_CITPA)	9.15	5.85	6.63	7.21	1.9	1.18	1.54	1.54	-2.25154	0.21	0.0106531
Solyc09g084490	Proteinase inhibitor I (AHRD V1 ***- Q53X28_SOLTU); contains Interpro domain(s) IPR000864 Proteinase inhibitor I13, potato inhibitor I	14.53	10.57	21.07	15.39	2.32	4.93	1.89	3.05	-2.32193	0.2	0.000251346
Solyc06g076920	Undecaprenyl pyrophosphate synthase (AHRD V1 **** D8G636_9CYAN); contains Interpro domain(s) IPR001441 Di-trans-poly-cis-decaprenylcistransferase-like	6.48	5.02	5.77	5.76	1.64	1.2	0.58	1.14	-2.32193	0.2	8.65135e-08
Solyc10g052490	Isoflavone reductase-like protein 5 (AHRD V1 ***- Q3KN68_VITVI); contains Interpro domain(s) IPR008030 NmrA-like	47.27	66.28	66.62	60.06	9.88	14.49	10.87	11.75	-2.32193	0.2	2.49867e-24
Solyc02g091690	BHLH transcription factor (AHRD V1 **-* A9YWR2_MEDTR); contains Interpro domain(s) IPR011598 Helix-loop-helix DNA-binding	2.06	3.68	3.16	2.97	0.33	0.49	0.83	0.55	-2.39593	0.19	7.34929e-06
Solyc10g087030	cytochrome P450	2.93	2.99	2.75	2.89	0.84	0.44	0.37	0.55	-2.39593	0.19	6.65321e-08
Solyc09g092520	Xyloglucan endotransglucosylase/hydrolase 8 (AHRD V1 **** C0IRG7_ACTDE); contains Interpro domain(s) IPR016455 Xyloglucan endotransglucosylase/hydrolase	87.52	87.07	81.18	85.26	14.19	19.12	15.69	16.33	-2.39593	0.19	1.87666e-26
Solyc07g052980	Xyloglucan endotransglucosylase/hydrolase 5 (AHRD V1 **** C0IRH8_MALDO); contains Interpro domain(s) IPR016455 Xyloglucan endotransglucosylase/hydrolase	351.75	417.53	427.23	398.84	64.95	98.8	58.76	74.17	-2.39593	0.19	2.06112e-34
Solyc01g105890	(E)-beta-ocimene synthase (AHRD V1 **** Q5CD81_CITUN); contains Interpro domain(s) IPR005630 Terpene synthase, metal-binding domain	7.47	9.27	17.37	11.37	2.25	2.17	1.62	2.01	-2.47393	0.18	0.00181646
Solyc10g078360	3-oxoacyl-reductase (AHRD V1 **-- B6UEX0_MAIZE); contains Interpro domain(s) IPR002347 Glucose/ribitol dehydrogenase	1.74	2.44	3.38	2.52	0.37	0.64	0.36	0.46	-2.47393	0.18	0.00038416
Solyc08g062450	class II heat shock protein (AHRD V1 ***- B6T339_MAIZE); contains Interpro domain(s) IPR002068 Heat shock protein Hsp20	5.34	6.98	6.91	6.41	0.54	2.27	0.66	1.16	-2.47393	0.18	3.48115e-05
Solyc06g073560	Isovaleryl-CoA dehydrogenase (AHRD V1 **** Q0MX57_BETVU); contains Interpro domain(s) IPR009100 Acyl-CoA dehydrogenase/oxidase, middle and N-terminal	2.74	2.38	3.75	2.96	0.68	0.52	0.41	0.54	-2.47393	0.18	1.16735e-06
Solyc09g061700	Male sterility 5 family protein (Fragment) (AHRD V1 *--- B1Q393_BRAOT); contains Interpro domain(s) IPR011990 Tetratricopeptide-like helical	4.25	4.98	5.52	4.92	1.35	0.51	0.59	0.82	-2.55639	0.17	1.1963e-08
Solyc10g079350	UDP-glucosyltransferase HvUGT5876 (AHRD V1 ***- D3WYW1_HORVD); contains Interpro domain(s) IPR002213 UDP-glucuronosyl/UDP-glucosyltransferase	14.55	30.13	40.58	28.42	3.6	6.73	3.43	4.59	-2.64386	0.16	0.00328555
Solyc10g018540	DNA mismatch repair protein mutS (AHRD V1 *-*- A6DUF8_9BACT); contains Interpro domain(s) IPR007696 DNA mismatch repair protein MutS, core	1.32	2.68	2.05	2.02	0.31	0.47	0.12	0.3	-2.73697	0.15	0.000234648
Solyc05g007230	Receptor like kinase, RLK	0.18	0.25	0.23	0.22	0.07	0.02	0	0.03	-2.8365	0.14	0.0255688
Solyc12g011030	Xyloglucan endotransglucosylase/hydrolase 7 (AHRD V1 ***- C0IRG6_ACTDE); contains Interpro domain(s) IPR016455 Xyloglucan endotransglucosylase/hydrolase	10.58	9.27	7.7	9.18	0.62	1.54	1.81	1.32	-2.8365	0.14	5.48228e-08
Solyc10g007080	Aberrant lateral root formation 5 (AHRD V1 *--- Q9LUH2_ARATH); contains Interpro domain(s) IPR002528 Multi antimicrobial extrusion protein MatE	2.41	2.01	4.8	3.07	0.46	0.28	0.45	0.4	-2.94342	0.13	0.0247051
Solyc07g008690	Alpha-humulene/(-)-(E)-beta-caryophyllene synthase (AHRD V1 **** HUMS_ARATH); contains Interpro domain(s) IPR005630 Terpene synthase, metal-binding domain	0.84	0.98	0.69	0.84	0.11	0.1	0	0.07	-3.64386	0.08	0.00207834
Solyc02g089620	Proline dehydrogenase (AHRD V1 **** A1E289_ACTDE); contains Interpro domain(s) IPR015659 Proline oxidase	34.55	56.12	41.33	44	2.59	4.7	3.3	3.53	-3.64386	0.08	1.31411e-11
Solyc01g007680	Orf146 protein (AHRD V1 ***- Q9MFF3_BETVU)	3	4.44	1.07	2.84	0.16	0.2	0.16	0.17	-4.05889	0.06	0.0396938
Solyc07g024020	Protein phosphatase 2C containing protein expressed (AHRD V1 ***- Q94LH3_ORYSJ); contains Interpro domain(s) IPR015655 Protein phosphatase 2C	2.64	3.45	2.71	2.93	0.13	0.17	0.2	0.17	-4.05889	0.06	1.30464e-10
Solyc05g053600	ATP-binding cassette transporter (AHRD V1 ***- D8RL93_SELML); contains Interpro domain(s) IPR013525 ABC-2 type transporter	4.36	6.88	9.85	7.03	0.12	0.25	0.24	0.2	-5.05889	0.03	1.80598e-12
