# Supplementary material for: The tomato yellow leaf curl virus C4 protein alters the expression of plant developmental genes correlating to leaf upward cupping phenotype in tomato
Source: PLoS One. 2022 May 12;17(5):e0257936. doi: 10.1371/journal.pone.0257936 (PMC9098041; doi:10.1371/journal.pone.0257936)
Supplement: S4 Dataset — (XLSX) [file pone.0257936.s009.xlsx]

## Sheet: Pathways_for_DEGs
Supplementary dataset S4. Pathway analysis of differentially expressed genes (DEGs) between the TYLCV C4 transgenic line (C4-C) and the control transgenic GFP line (GFP1)
GeneID	Pathway	Control_RPKM	C4C_RPKM	log2fold	adjusted P-val
Solyc01g100490	2'-deoxymugineic acid phytosiderophore biosynthesis	0.56	9.55	4.0917	1.51e-14
Solyc12g056610	abscisic acid biosynthesis	15.95	3.86	-2.05889	5.29e-07
Solyc05g024160	acetyl-CoA biosynthesis	0.55	1.74	1.65992	0.0152546
Solyc11g056370	aerobic respiration -- electron donor II	0.08	1.98	4.62936	0.00580059
Solyc11g056370	aerobic respiration -- electron donor III	0.08	1.98	4.62936	0.00580059
Solyc08g080040	anthocyanin biosynthesis (delphinidin 3-O-glucoside)	0.16	1.09	2.76765	0.0015532
Solyc08g080040	anthocyanin biosynthesis (pelargonidin 3-O-glucoside, cyanidin 3-O-glucoside)	0.16	1.09	2.76765	0.0015532
Solyc07g016080	arginine degradation III (arginine decarboxylase/agmatinase pathway)	6.71	1.51	-2.12029	4.01e-07
Solyc07g016080	arginine degradation IV (arginine decarboxylase/agmatine deiminase pathway)	6.71	1.51	-2.12029	4.01e-07
Solyc07g016080	arginine dependent acid resistance	6.71	1.51	-2.12029	4.01e-07
Solyc04g011800	arsenate detoxification II	0.27	2.36	3.12763	0.0293445
Solyc04g011830	arsenate detoxification II	0.27	6.55	4.60051	0.00118267
Solyc04g011840	arsenate detoxification II	0	1.97	7.62205	0.0192685
Solyc04g053110	arsenate detoxification II	1.42	13.76	3.2765	0.00079771
Solyc05g051730	arsenate detoxification II	0.36	4.63	3.68482	0.000943488
Solyc09g074590	arsenate detoxification II	0.68	3.1	2.18903	0.0478322
Solyc02g081390	beta-alanine biosynthesis I	4.2	1.32	-1.68966	1.64e-05
Solyc03g005160	beta-alanine biosynthesis I	1.24	0.42	-1.55639	0.018891
Solyc01g108790	beta-alanine biosynthesis II	1.55	5.81	1.90689	0.00120016
Solyc01g006300	betanidin degradation	4.01	22.12	2.46467	2.02e-10
Solyc06g050440	betanidin degradation	0.1	1.18	3.56071	0.00157727
Solyc07g054280	betaxanthin biosynthesis	8	2.31	-1.78588	2.64e-09
Solyc07g054280	betaxanthin biosynthesis (via dopamine)	8	2.31	-1.78588	2.64e-09
Solyc03g120990	C4 photosynthetic carbon assimilation cycle	1.13	3.31	1.5509	1.4e-05
Solyc06g059930	capsidiol biosynthesis	36.49	8.88	-2.05889	2.51e-06
Solyc01g091670	cardenolide biosynthesis	9.05	3.2	-1.51457	0.0321518
Solyc10g078360	cis-vaccenate biosynthesis	2.52	0.46	-2.47393	0.00038416
Solyc02g089620	citrulline biosynthesis	44	3.53	-3.64386	1.31e-11
Solyc11g071650	coumarin biosynthesis (via 2-coumarate)	0.16	1.06	2.72901	0.0267402
Solyc01g088430	cuticular wax biosynthesis	13.51	3.59	-1.88897	1.82e-06
Solyc07g053890	cuticular wax biosynthesis	0.13	1.14	3.13258	0.000183515
Solyc09g090500	cyclopropane fatty acid (CFA) biosynthesis	11.92	4.16	-1.51457	1.56e-06
Solyc10g079350	cytokinins-O-glucoside biosynthesis	28.42	4.59	-2.64386	0.00328555
Solyc11g071650	DIMBOA-glucoside degradation	0.16	1.06	2.72901	0.0267402
Solyc02g081390	dopamine degradation	4.2	1.32	-1.68966	1.64e-05
Solyc05g010720	fatty acid beta-oxidation I	2.29	0.74	-1.64386	0.00624724
Solyc05g010720	fatty acid beta-oxidation IV (unsaturated, even number)	2.29	0.74	-1.64386	0.00624724
Solyc10g078360	fatty acid elongation -- saturated	2.52	0.46	-2.47393	0.00038416
Solyc00g026160	Fe(III)-reduction and Fe(II) transport	0.15	1.65	3.45943	0.0423582
Solyc06g064500	ferulate and sinapate biosynthesis	6.99	2.41	-1.55639	3.94e-05
Solyc05g047680	flavonol biosynthesis	0.02	0.8	5.32193	0.000339445
Solyc08g080040	flavonol biosynthesis	0.16	1.09	2.76765	0.0015532
Solyc06g064500	free phenylpropanoid acid biosynthesis	6.99	2.41	-1.55639	3.94e-05
Solyc10g008680	gentiodelphin biosynthesis	0.11	2.33	4.40463	7.67e-09
Solyc06g059910	germacrene biosynthesis	17.2	4.58	-1.88897	0.00424936
Solyc02g080120	gibberellin inactivation	1.65	6.6	2	2.35e-09
Solyc03g120990	gluconeogenesis	1.13	3.31	1.5509	1.4e-05
Solyc01g081270	glutathione-mediated detoxification	0.36	3.16	3.13422	2.64e-06
Solyc01g081310	glutathione-mediated detoxification	3.3	9.75	1.56071	5.53e-05
Solyc06g048800	glycogen biosynthesis I (from ADP-D-Glucose)	0.35	1.83	2.38681	0.0168575
Solyc04g007150	glycogen degradation I	7.83	2.27	-1.78588	0.00741909
Solyc11g008050	glycogen degradation I	2.24	0.63	-1.8365	0.0113863
Solyc07g054280	hydroxycinnamic acid tyramine amides biosynthesis	8	2.31	-1.78588	2.64e-09
Solyc02g081390	IAA biosynthesis I	4.2	1.32	-1.68966	1.64e-05
Solyc03g005160	IAA biosynthesis I	1.24	0.42	-1.55639	0.018891
Solyc07g054280	IAA biosynthesis I	8	2.31	-1.78588	2.64e-09
Solyc06g073560	isoleucine degradation I	2.96	0.54	-2.47393	1.17e-06
Solyc06g073560	leucine degradation I	2.96	0.54	-2.47393	1.17e-06
Solyc03g080190	leucodelphinidin biosynthesis	2.92	9.12	1.64155	1.27e-08
Solyc05g047680	leucodelphinidin biosynthesis	0.02	0.8	5.32193	0.000339445
Solyc03g080190	leucopelargonidin and leucocyanidin biosynthesis	2.92	9.12	1.64155	1.27e-08
Solyc05g047680	leucopelargonidin and leucocyanidin biosynthesis	0.02	0.8	5.32193	0.000339445
Solyc03g097410	lipid-dependent phytate biosynthesis II (via Ins(1,3,4)P3)	0.96	3.47	1.852	0.0289706
Solyc03g097410	lipid-independent phytate biosynthesis	0.96	3.47	1.852	0.0289706
Solyc05g047680	luteolin biosynthesis	0.02	0.8	5.32193	0.000339445
Solyc11g010850	methylerythritol phosphate pathway	46.87	12.75	-1.88897	2.77e-11
Solyc06g064500	methylquercetin biosynthesis	6.99	2.41	-1.55639	3.94e-05
Solyc01g105850	monoterpene biosynthesis	2.63	0.81	-1.68966	0.022912
Solyc01g105890	monoterpene biosynthesis	11.37	2.01	-2.47393	0.00181646
Solyc11g056370	NAD/NADH phosphorylation and dephosphorylation	0.08	1.98	4.62936	0.00580059
Solyc11g056370	NADH to cytochrome bd oxidase electron transfer	0.08	1.98	4.62936	0.00580059
Solyc11g056370	NADH to cytochrome bo oxidase electron transfer	0.08	1.98	4.62936	0.00580059
Solyc01g100490	nicotianamine biosynthesis	0.56	9.55	4.0917	1.51e-14
Solyc10g050890	nitrate reduction II (assimilatory)	1.82	5.86	1.68706	5.34e-07
Solyc10g050890	nitrate reduction VI (assimilatory)	1.82	5.86	1.68706	5.34e-07
Solyc02g081390	N-methyl-delta1-pyrrolinium cation biosynthesis	4.2	1.32	-1.68966	1.64e-05
Solyc06g059710	oleate biosynthesis I (plants)	47.11	15.39	-1.59946	0.00358711
Solyc10g078360	palmitate biosynthesis II (bacteria and plants)	2.52	0.46	-2.47393	0.00038416
Solyc01g108790	pantothenate and coenzymeA biosynthesis II	1.55	5.81	1.90689	0.00120016
Solyc10g078360	petroselinate biosynthesis	2.52	0.46	-2.47393	0.00038416
Solyc02g081390	phenylethanol biosynthesis	4.2	1.32	-1.68966	1.64e-05
Solyc03g005160	phenylethanol biosynthesis	1.24	0.42	-1.55639	0.018891
Solyc08g006750	phenylethanol biosynthesis	0.73	2.31	1.65992	0.00263642
Solyc08g068670	phenylethanol biosynthesis	8.26	1.71	-2.25154	0.0371083
Solyc02g081390	phenylethylamine degradation	4.2	1.32	-1.68966	1.64e-05
Solyc03g005160	phenylethylamine degradation	1.24	0.42	-1.55639	0.018891
Solyc06g064500	phenylpropanoid biosynthesis	6.99	2.41	-1.55639	3.94e-05
Solyc03g122140	photorespiration	18.38	5.64	-1.68966	0.00262606
Solyc02g089620	proline degradation I	44	3.53	-3.64386	1.31e-11
Solyc02g089620	proline degradation II	44	3.53	-3.64386	1.31e-11
Solyc07g016080	putrescine biosynthesis I	6.71	1.51	-2.12029	4.01e-07
Solyc07g016080	putrescine biosynthesis II	6.71	1.51	-2.12029	4.01e-07
Solyc11g010850	pyridoxal 5'-phosphate biosynthesis	46.87	12.75	-1.88897	2.77e-11
Solyc06g064500	simple coumarins biosynthesis	6.99	2.41	-1.55639	3.94e-05
Solyc06g048800	starch biosynthesis	0.35	1.83	2.38681	0.0168575
Solyc04g007150	starch degradation	7.83	2.27	-1.78588	0.00741909
Solyc11g008050	starch degradation	2.24	0.63	-1.8365	0.0113863
Solyc10g078360	stearate biosynthesis II (plants)	2.52	0.46	-2.47393	0.00038416
Solyc06g064500	suberin biosynthesis	6.99	2.41	-1.55639	3.94e-05
Solyc05g024160	superpathway of acetyl-CoA biosynthesis	0.55	1.74	1.65992	0.0152546
Solyc10g008680	superpathway of anthocyanin biosynthesis (from delphinidin 3-O-glucoside)	0.11	2.33	4.40463	7.67e-09
Solyc02g089620	superpathway of citrulline metabolism	44	3.53	-3.64386	1.31e-11
Solyc06g059710	superpathway of fatty acid biosynthesis II (plant)	47.11	15.39	-1.59946	0.00358711
Solyc10g078360	superpathway of fatty acid biosynthesis II (plant)	2.52	0.46	-2.47393	0.00038416
Solyc11g010850	superpathway of geranylgeranyldiphosphate biosynthesis II (via MEP)	46.87	12.75	-1.88897	2.77e-11
Solyc03g097410	superpathway of lipid-dependent phytate biosynthesis	0.96	3.47	1.852	0.0289706
Solyc07g016080	superpathway of polyamine biosynthesis II	6.71	1.51	-2.12029	4.01e-07
Solyc11g010850	superpathway of pyridoxal 5'-phosphate biosynthesis and salvage	46.87	12.75	-1.88897	2.77e-11
Solyc05g047680	syringetin biosynthesis	0.02	0.8	5.32193	0.000339445
Solyc06g064500	syringetin biosynthesis	6.99	2.41	-1.55639	3.94e-05
Solyc08g080040	syringetin biosynthesis	0.16	1.09	2.76765	0.0015532
Solyc02g081390	threonine degradation III (to methylglyoxal)	4.2	1.32	-1.68966	1.64e-05
Solyc03g005160	threonine degradation III (to methylglyoxal)	1.24	0.42	-1.55639	0.018891
Solyc08g079060	trehalose biosynthesis I	2.46	0.74	-1.73697	0.00294528
Solyc08g079060	trehalose biosynthesis II	2.46	0.74	-1.73697	0.00294528
Solyc08g079060	trehalose biosynthesis III	2.46	0.74	-1.73697	0.00294528
Solyc07g053890	triacylglycerol biosynthesis	0.13	1.14	3.13258	0.000183515
Solyc02g090930	triacylglycerol degradation	2.77	0.93	-1.55639	0.028283
Solyc02g081390	tryptophan degradation VI (via tryptamine)	4.2	1.32	-1.68966	1.64e-05
Solyc03g005160	tryptophan degradation VI (via tryptamine)	1.24	0.42	-1.55639	0.018891
Solyc07g054280	tryptophan degradation VI (via tryptamine)	8	2.31	-1.78588	2.64e-09
Solyc01g108790	valine degradation I	1.55	5.81	1.90689	0.00120016
Solyc06g073560	valine degradation I	2.96	0.54	-2.47393	1.17e-06
Solyc07g053890	wax esters biosynthesis I	0.13	1.14	3.13258	0.000183515
Solyc11g067170	wax esters biosynthesis I	0.72	0.15	-2.25154	0.0272065
Solyc07g053890	wax esters biosynthesis II	0.13	1.14	3.13258	0.000183515
