# Supplementary material for: The tomato yellow leaf curl virus C4 protein alters the expression of plant developmental genes correlating to leaf upward cupping phenotype in tomato
Source: PLoS One. 2022 May 12;17(5):e0257936. doi: 10.1371/journal.pone.0257936 (PMC9098041; doi:10.1371/journal.pone.0257936)
Supplement: S5 Dataset — (XLSX) [file pone.0257936.s010.xlsx]

## Sheet: Sheet1
Supplementary Dataset S5. Primers used for quantitative RT-PCR validation of select differentially-expressed genes
Gene ID	Annotation	Forward Primer (5' to 3')	Reverse Primer (5' to 3')
Solyc04g011880	Glutaredoxin	GATGGGAGCACAAAGTCCAGT	CAGGCACAATTTGTTGACACCC
Solyc06g054570	Glutaredoxin	CTGCATGAGCCACTCCATTA	GATCTCACGGCCAGTTCTTAG
Solyc01g067460	Glutaredoxin	CTCGGCGTTCATCCATCTGT	TTTCACCGCCAACGAGTTCA
Solyc02g091690	bHLH transcription factor	TGAGGATGAAACGAGCATAGAG	TGTTGAACCTCAAGCCCTAAT
Solyc07g053450	bZIP transcription factor	ACCCGTCATGGGTAGATGAA	ACCGGAACTCGATAGCCTAATA
Solyc01g096320	HD-ZIP transcription factor	GCTTCAGCAGTCTATCATCCTC	GGTTCAAGTTTGGTCTCTGTTTC
Solyc02g071730	MADS box transcription factor	AGCAACAATCGAGAGGTACAA	GGAGGCTTCTTGCTGGTAATA
Solyc03g116890	WRKY transcription factor	TCCTACCTGTCCCGTTAAGAA	GCCTGCGGTATCCACTTTAG
Solyc01g010910	MYB transcription factor	GATGTGGTAGTTGGCGTGCT	GCCAAATGAGTCGCAATAGCTG
Solyc11g073120	MYB transcription factor	AGATGGTCAAGAATTGCCCGAA	GAGCTTGAGTCCACCCGTATC
Solyc05g007230	Receptor-like kinase, RLK	GAGATTTCGGGCTGGCTAAA	CTCTGTTGCCCTCGAAGAATAA
Solyc09g015840	Receptor-like kinase	CTCCCAGATGCTGATGGTCG	ACTTGAGGGACAGAGGGCTT
